# Supplementary material for: 4-(Dimethyl­amino)pyridinium 4-toluene­sulfonate
Source: Acta Crystallogr Sect E Struct Rep Online. 2008 Feb 27;64(Pt 3):o627–8. doi: 10.1107/S1600536808004856 (PMC2960775; doi:10.1107/S1600536808004856)
Supplement: Supplementary file 1 [file e-64-0o627-sup1.cif]

##############################################################################
###                                                                        ###
###        Electronic paper (Acta Crystallographica Section E)             ###
###                                                                        ###
##############################################################################
#                                                                            #
# This CIF contains the data in a paper accepted for publication in Acta     #
# Crystallographica Section E. It conforms to the requirements of Notes      #
# for Authors for Section E, and has been peer reviewed under the auspices   #
# of the IUCr Commission on Journals.                                        #
#                                                                            #
# Full details of the Crystallographic Information File format               #
# are given in the paper "The Crystallographic Information File (CIF):       #
# a New Standard Archive File for Crystallography" by S. R. Hall, F. H.      #
# Allen and I. D. Brown [Acta Cryst. (1991), A47, 655-685].                  #
#                                                                            #
# The current version of the core CIF dictionary is obtainable from          #
# ftp://ftp.iucr.org/pub/cif_core.dic. The current version number is 2.1.    #
#                                                                            #
# Software is freely available for graphical display of the structure(s) in  #
# this CIF.  For information consult the CIF home page http://www.iucr.org/  #
# cif/home.html                                                              #
#                                                                            #
##############################################################################
                                             
data_global
_audit_creation_method     SHELXL-97
_journal_date_recd_electronic     2008-02-18
_journal_date_accepted     2008-02-20
_journal_name_full     'Acta Crystallographica, Section E'
_journal_year     2008
_journal_volume     64
_journal_issue      3
_journal_page_first     o627
_journal_page_last     o628
_journal_paper_category     QO
_journal_coeditor_code     NG2425
_publ_contact_author_name     'Professor Jim Simpson'
_publ_contact_author_address
;
Department of Chemistry
  University of Otago
  P.O. Box 56
  Dunedin
  NEW ZEALAND
;
_publ_contact_author_email     jsimpson@alkali.otago.ac.nz
_publ_contact_author_fax     +64-3-04797906
_publ_contact_author_phone     +64-3-4797914
_publ_section_title
;
4-(Dimethylamino)pyridinium 4-toluenesulfonate
;
loop_
    _publ_author_name
    _publ_author_address
    'McAdam, C. John'
;       Department of Chemistry
        University of Otago
        PO Box 56
        Dunedin
        New Zealand
;
    'Simpson, Jim'
;       Department of Chemistry
        University of Otago
        PO Box 56
        Dunedin
        New Zealand
;
data_I
_chemical_name_systematic
;
4-(Dimethylamino)pyridinium 4-toluenesulfonate
;
_chemical_name_common     DPTS
_chemical_formula_moiety     'C7 H11 N2 +, C7 H7 O3 S -'
_chemical_formula_sum     'C14 H18 N2 O3 S'
_chemical_formula_weight     294.36
_chemical_melting_point     ?
_symmetry_cell_setting     monoclinic
_symmetry_space_group_name_H-M     'P 21/n'
_symmetry_space_group_name_Hall     '-P 2yn'
loop_
    _symmetry_equiv_pos_as_xyz
    'x, y, z'
    '-x+1/2, y+1/2, -z+1/2'
    '-x, -y, -z'
    'x-1/2, -y-1/2, z-1/2'
_cell_length_a     8.9878(7)
_cell_length_b     17.5897(12)
_cell_length_c     9.8202(6)
_cell_angle_alpha     90.00
_cell_angle_beta     111.429(3)
_cell_angle_gamma     90.00
_cell_volume     1445.18(17)
_cell_formula_units_Z     4
_cell_measurement_reflns_used     5199
_cell_measurement_theta_min     2.31
_cell_measurement_theta_max     28.36
_cell_measurement_temperature     91(2)
_exptl_crystal_description     block
_exptl_crystal_colour     colourless
_exptl_crystal_size_max     0.43
_exptl_crystal_size_mid     0.07
_exptl_crystal_size_min     0.04
_exptl_crystal_density_diffrn     1.353
_exptl_crystal_density_meas     ?
_exptl_crystal_density_method     'not measured'
_exptl_crystal_F_000     624
_exptl_absorpt_coefficient_mu     0.233
_exptl_absorpt_correction_type     multi-scan
_exptl_absorpt_process_details     '(SADABS; Bruker, 2006)'
_exptl_absorpt_correction_T_min     0.860
_exptl_absorpt_correction_T_max     0.991
_exptl_special_details
;
As the crystals were weakly diffracting data was collected using 55 sec
exposures per frame.
;
_diffrn_ambient_temperature     91(2)
_diffrn_radiation_type     MoK\a
_diffrn_radiation_wavelength     0.71073
_diffrn_radiation_source     'fine-focus sealed tube'
_diffrn_radiation_monochromator     graphite
_diffrn_measurement_device_type     'Bruker APEXII CCD area-detector'
_diffrn_measurement_method     \w
_diffrn_detector_area_resol_mean     ?
_diffrn_reflns_number     22414
_diffrn_reflns_av_R_equivalents     0.0367
_diffrn_reflns_av_sigmaI/netI     0.0270
_diffrn_reflns_theta_min     2.70
_diffrn_reflns_theta_max     28.89
_diffrn_reflns_theta_full     28.89
_diffrn_measured_fraction_theta_max     0.996
_diffrn_measured_fraction_theta_full     0.996
_diffrn_reflns_limit_h_min     -12
_diffrn_reflns_limit_h_max     11
_diffrn_reflns_limit_k_min     -23
_diffrn_reflns_limit_k_max     23
_diffrn_reflns_limit_l_min     -13
_diffrn_reflns_limit_l_max     13
_diffrn_standards_number     0
_diffrn_standards_interval_count     ?
_diffrn_standards_interval_time     ?
_diffrn_standards_decay_%     ?
_refine_special_details
;
 Refinement of F^2^ against ALL reflections.  The weighted R-factor wR and
 goodness of fit S are based on F^2^, conventional R-factors R are based
 on F, with F set to zero for negative F^2^. The threshold expression of
 F^2^ > 2sigma(F^2^) is used only for calculating R-factors(gt) etc. and is
 not relevant to the choice of reflections for refinement.  R-factors based
 on F^2^ are statistically about twice as large as those based on F, and R-
 factors based on ALL data will be even larger.
;
_reflns_number_total     3792
_reflns_number_gt     3087
_reflns_threshold_expression     I>2\s(I)
_refine_ls_structure_factor_coef     Fsqd
_refine_ls_matrix_type     full
_refine_ls_R_factor_all     0.0534
_refine_ls_R_factor_gt     0.0417
_refine_ls_wR_factor_gt     0.1160
_refine_ls_wR_factor_ref     0.1248
_refine_ls_goodness_of_fit_ref     1.047
_refine_ls_restrained_S_all     1.047
_refine_ls_number_reflns     3792
_refine_ls_number_parameters     188
_refine_ls_number_restraints     0
_refine_ls_hydrogen_treatment     mixed
_refine_ls_weighting_scheme     calc
_refine_ls_weighting_details
         'calc w=1/[\s^2^(Fo^2^)+(0.0662P)^2^+0.7048P] where P=(Fo^2^+2Fc^2^)/3'
_atom_sites_solution_hydrogens     geom
_atom_sites_solution_primary     direct
_atom_sites_solution_secondary     difmap
_refine_ls_shift/su_max     0.001
_refine_ls_shift/su_mean     0.000
_refine_diff_density_max     1.106
_refine_diff_density_min     -0.405
_refine_ls_extinction_method     none
_refine_ls_extinction_coef     ?
loop_
    _atom_type_symbol
    _atom_type_description
    _atom_type_scat_dispersion_real
    _atom_type_scat_dispersion_imag
    _atom_type_scat_source
    'C' 'C' 0.0033 0.0016
                         'International Tables Vol C Tables 4.2.6.8 and 6.1.1.4'
    'H' 'H' 0.0000 0.0000
                         'International Tables Vol C Tables 4.2.6.8 and 6.1.1.4'
    'N' 'N' 0.0061 0.0033
                         'International Tables Vol C Tables 4.2.6.8 and 6.1.1.4'
    'O' 'O' 0.0106 0.0060
                         'International Tables Vol C Tables 4.2.6.8 and 6.1.1.4'
    'S' 'S' 0.1246 0.1234
                         'International Tables Vol C Tables 4.2.6.8 and 6.1.1.4'
_computing_data_collection     'APEX2 (Bruker, 2006)'
_computing_cell_refinement     'APEX2 (Bruker, 2006) and SAINT (Bruker, 2006)'
_computing_data_reduction     'SAINT (Bruker, 2006)'
_computing_structure_solution
;
SHELXS97 (Sheldrick, 2008) and TITAN2000 (Hunter & Simpson,
1999)
;
_computing_structure_refinement
;
SHELXL97 (Sheldrick, 2008) and TITAN2000 (Hunter & Simpson,
1999)
;
_computing_molecular_graphics
;
ORTEP-3 (Farrugia, 1997) and Mercury (Macrae <i>et al.</i>,
2006)
;
_computing_publication_material
;
SHELXL97 (Sheldrick, 2008), enCIFer (Allen <i>et al.</i>,  2004)
and
PLATON (Spek, 2003)
;
loop_
    _atom_site_type_symbol
    _atom_site_label
    _atom_site_fract_x
    _atom_site_fract_y
    _atom_site_fract_z
    _atom_site_U_iso_or_equiv
    _atom_site_adp_type
    _atom_site_calc_flag
    _atom_site_refinement_flags
    _atom_site_occupancy
    _atom_site_disorder_assembly
    _atom_site_disorder_group
    S S1 0.62942(4) 0.40655(2) 0.30685(4) 0.02071(12) Uani d . 1 . .
    O O1 0.65251(15) 0.46441(8) 0.41760(13) 0.0300(3) Uani d . 1 . .
    O O2 0.76431(14) 0.35591(8) 0.33293(14) 0.0305(3) Uani d . 1 . .
    O O3 0.57456(14) 0.43952(7) 0.15893(12) 0.0253(3) Uani d . 1 . .
    C C1 0.46612(19) 0.35035(9) 0.30817(17) 0.0218(3) Uani d . 1 . .
    C C2 0.4183(2) 0.28743(10) 0.21659(18) 0.0262(3) Uani d . 1 . .
    H H2 0.4773 0.2724 0.1582 0.031 Uiso calc R 1 . .
    C C3 0.2834(2) 0.24663(10) 0.2110(2) 0.0320(4) Uani d . 1 . .
    H H3 0.2503 0.2040 0.1477 0.038 Uiso calc R 1 . .
    C C4 0.1961(2) 0.26748(11) 0.2972(2) 0.0338(4) Uani d . 1 . .
    C C5 0.2470(2) 0.32962(12) 0.3887(2) 0.0336(4) Uani d . 1 . .
    H H5 0.1893 0.3440 0.4487 0.040 Uiso calc R 1 . .
    C C6 0.3805(2) 0.37166(11) 0.39512(18) 0.0275(4) Uani d . 1 . .
    H H6 0.4129 0.4145 0.4581 0.033 Uiso calc R 1 . .
    C C7 0.0465(3) 0.22552(14) 0.2912(3) 0.0531(6) Uani d . 1 . .
    H H7A -0.0405 0.2620 0.2757 0.080 Uiso calc R 1 . .
    H H7B 0.0674 0.1985 0.3835 0.080 Uiso calc R 1 . .
    H H7C 0.0160 0.1889 0.2103 0.080 Uiso calc R 1 . .
    N N1 0.24038(18) 0.56935(9) 0.00587(17) 0.0267(3) Uani d . 1 . .
    H H1 0.301(3) 0.5637(13) -0.037(2) 0.036(6) Uiso d . 1 . .
    C C8 0.2816(2) 0.54668(9) 0.14560(19) 0.0250(3) Uani d . 1 . .
    H H8 0.3848 0.5256 0.1948 0.030 Uiso calc R 1 . .
    C C9 0.17879(18) 0.55323(9) 0.21827(17) 0.0207(3) Uani d . 1 . .
    H H9 0.2105 0.5373 0.3173 0.025 Uiso calc R 1 . .
    C C10 0.02343(18) 0.58410(8) 0.14474(16) 0.0172(3) Uani d . 1 . .
    C C11 -0.0123(2) 0.60940(9) -0.00116(17) 0.0211(3) Uani d . 1 . .
    H H11 -0.1129 0.6322 -0.0537 0.025 Uiso calc R 1 . .
    C C12 0.0971(2) 0.60106(10) -0.06569(18) 0.0254(3) Uani d . 1 . .
    H H12 0.0717 0.6180 -0.1634 0.031 Uiso calc R 1 . .
    N N2 -0.08300(16) 0.58856(8) 0.21026(14) 0.0206(3) Uani d . 1 . .
    C C13 -0.0458(2) 0.55874(11) 0.35772(17) 0.0280(4) Uani d . 1 . .
    H H13A 0.0303 0.5927 0.4286 0.042 Uiso calc R 1 . .
    H H13B 0.0013 0.5080 0.3647 0.042 Uiso calc R 1 . .
    H H13C -0.1441 0.5556 0.3789 0.042 Uiso calc R 1 . .
    C C14 -0.2376(2) 0.62548(12) 0.13823(19) 0.0296(4) Uani d . 1 . .
    H H14A -0.2949 0.6003 0.0447 0.044 Uiso calc R 1 . .
    H H14B -0.2210 0.6791 0.1208 0.044 Uiso calc R 1 . .
    H H14C -0.3008 0.6218 0.2009 0.044 Uiso calc R 1 . .
loop_
    _atom_site_aniso_label
    _atom_site_aniso_U_11
    _atom_site_aniso_U_22
    _atom_site_aniso_U_33
    _atom_site_aniso_U_12
    _atom_site_aniso_U_13
    _atom_site_aniso_U_23
    S1 0.01460(19) 0.0296(2) 0.01777(19) 0.00256(14) 0.00579(14) 0.00122(14)
    O1 0.0244(6) 0.0395(7) 0.0268(6) -0.0059(5) 0.0103(5) -0.0087(5)
    O2 0.0181(6) 0.0409(7) 0.0314(6) 0.0095(5) 0.0077(5) 0.0044(5)
    O3 0.0191(6) 0.0375(7) 0.0220(6) 0.0038(5) 0.0107(4) 0.0071(5)
    C1 0.0185(7) 0.0270(8) 0.0187(7) 0.0030(6) 0.0052(6) 0.0067(6)
    C2 0.0254(8) 0.0247(8) 0.0262(8) 0.0076(7) 0.0069(6) 0.0069(6)
    C3 0.0305(9) 0.0217(8) 0.0368(10) 0.0022(7) 0.0040(8) 0.0065(7)
    C4 0.0253(9) 0.0304(9) 0.0448(11) 0.0019(7) 0.0118(8) 0.0155(8)
    C5 0.0282(9) 0.0409(11) 0.0368(10) 0.0026(8) 0.0181(8) 0.0090(8)
    C6 0.0244(8) 0.0359(10) 0.0235(8) 0.0010(7) 0.0102(7) 0.0030(7)
    C7 0.0366(12) 0.0412(12) 0.0846(19) 0.0004(9) 0.0258(12) 0.0119(12)
    N1 0.0268(7) 0.0282(8) 0.0331(8) -0.0029(6) 0.0205(6) -0.0057(6)
    C8 0.0209(8) 0.0213(8) 0.0347(9) 0.0010(6) 0.0126(7) -0.0004(7)
    C9 0.0189(7) 0.0191(7) 0.0229(7) 0.0016(6) 0.0064(6) 0.0018(6)
    C10 0.0183(7) 0.0161(7) 0.0172(7) -0.0013(5) 0.0067(5) -0.0020(5)
    C11 0.0224(8) 0.0230(8) 0.0176(7) 0.0009(6) 0.0070(6) 0.0008(6)
    C12 0.0295(9) 0.0285(9) 0.0208(7) -0.0042(7) 0.0121(6) -0.0021(6)
    N2 0.0173(6) 0.0286(7) 0.0164(6) 0.0026(5) 0.0067(5) 0.0020(5)
    C13 0.0232(8) 0.0437(10) 0.0184(7) 0.0004(7) 0.0093(6) 0.0057(7)
    C14 0.0185(8) 0.0445(10) 0.0259(8) 0.0094(7) 0.0082(6) 0.0047(7)
_geom_special_details
;
 All esds (except the esd in the dihedral angle between two l.s. planes)
 are estimated using the full covariance matrix.  The cell esds are taken
 into account individually in the estimation of esds in distances, angles
 and torsion angles; correlations between esds in cell parameters are only
 used when they are defined by crystal symmetry.  An approximate (isotropic)
 treatment of cell esds is used for estimating esds involving l.s. planes.
;
loop_
    _geom_bond_atom_site_label_1
    _geom_bond_atom_site_label_2
    _geom_bond_site_symmetry_2
    _geom_bond_distance
    _geom_bond_publ_flag
    S1 O1 . 1.4481(13) ?
    S1 O2 . 1.4499(12) ?
    S1 O3 . 1.4718(11) ?
    S1 C1 . 1.7735(17) ?
    C1 C2 . 1.391(2) ?
    C1 C6 . 1.394(2) ?
    C2 C3 . 1.392(3) ?
    C2 H2 . 0.9500 ?
    C3 C4 . 1.397(3) ?
    C3 H3 . 0.9500 ?
    C4 C5 . 1.382(3) ?
    C4 C7 . 1.515(3) ?
    C5 C6 . 1.391(3) ?
    C5 H5 . 0.9500 ?
    C6 H6 . 0.9500 ?
    C7 H7A . 0.9800 ?
    C7 H7B . 0.9800 ?
    C7 H7C . 0.9800 ?
    N1 C12 . 1.342(2) ?
    N1 C8 . 1.344(2) ?
    N1 H1 . 0.81(2) ?
    C8 C9 . 1.363(2) ?
    C8 H8 . 0.9500 ?
    C9 C10 . 1.425(2) ?
    C9 H9 . 0.9500 ?
    C10 N2 . 1.3360(19) ?
    C10 C11 . 1.420(2) ?
    C11 C12 . 1.359(2) ?
    C11 H11 . 0.9500 ?
    C12 H12 . 0.9500 ?
    N2 C13 . 1.4595(19) ?
    N2 C14 . 1.461(2) ?
    C13 H13A . 0.9800 ?
    C13 H13B . 0.9800 ?
    C13 H13C . 0.9800 ?
    C14 H14A . 0.9800 ?
    C14 H14B . 0.9800 ?
    C14 H14C . 0.9800 ?
loop_
    _geom_angle_atom_site_label_1
    _geom_angle_atom_site_label_2
    _geom_angle_atom_site_label_3
    _geom_angle_site_symmetry_1
    _geom_angle_site_symmetry_3
    _geom_angle
    _geom_angle_publ_flag
    O1 S1 O2 . . 114.71(8) ?
    O1 S1 O3 . . 111.64(8) ?
    O2 S1 O3 . . 111.92(7) ?
    O1 S1 C1 . . 106.15(8) ?
    O2 S1 C1 . . 107.29(8) ?
    O3 S1 C1 . . 104.31(7) ?
    C2 C1 C6 . . 120.03(16) ?
    C2 C1 S1 . . 119.99(13) ?
    C6 C1 S1 . . 119.89(14) ?
    C1 C2 C3 . . 119.64(16) ?
    C1 C2 H2 . . 120.2 ?
    C3 C2 H2 . . 120.2 ?
    C2 C3 C4 . . 120.97(18) ?
    C2 C3 H3 . . 119.5 ?
    C4 C3 H3 . . 119.5 ?
    C5 C4 C3 . . 118.39(17) ?
    C5 C4 C7 . . 119.3(2) ?
    C3 C4 C7 . . 122.3(2) ?
    C4 C5 C6 . . 121.65(17) ?
    C4 C5 H5 . . 119.2 ?
    C6 C5 H5 . . 119.2 ?
    C5 C6 C1 . . 119.31(17) ?
    C5 C6 H6 . . 120.3 ?
    C1 C6 H6 . . 120.3 ?
    C4 C7 H7A . . 109.5 ?
    C4 C7 H7B . . 109.5 ?
    H7A C7 H7B . . 109.5 ?
    C4 C7 H7C . . 109.5 ?
    H7A C7 H7C . . 109.5 ?
    H7B C7 H7C . . 109.5 ?
    C12 N1 C8 . . 120.78(14) ?
    C12 N1 H1 . . 118.9(16) ?
    C8 N1 H1 . . 120.4(16) ?
    N1 C8 C9 . . 121.48(16) ?
    N1 C8 H8 . . 119.3 ?
    C9 C8 H8 . . 119.3 ?
    C8 C9 C10 . . 119.56(15) ?
    C8 C9 H9 . . 120.2 ?
    C10 C9 H9 . . 120.2 ?
    N2 C10 C11 . . 121.97(14) ?
    N2 C10 C9 . . 121.33(14) ?
    C11 C10 C9 . . 116.70(14) ?
    C12 C11 C10 . . 120.08(15) ?
    C12 C11 H11 . . 120.0 ?
    C10 C11 H11 . . 120.0 ?
    N1 C12 C11 . . 121.34(15) ?
    N1 C12 H12 . . 119.3 ?
    C11 C12 H12 . . 119.3 ?
    C10 N2 C13 . . 120.79(13) ?
    C10 N2 C14 . . 120.98(13) ?
    C13 N2 C14 . . 118.20(13) ?
    N2 C13 H13A . . 109.5 ?
    N2 C13 H13B . . 109.5 ?
    H13A C13 H13B . . 109.5 ?
    N2 C13 H13C . . 109.5 ?
    H13A C13 H13C . . 109.5 ?
    H13B C13 H13C . . 109.5 ?
    N2 C14 H14A . . 109.5 ?
    N2 C14 H14B . . 109.5 ?
    H14A C14 H14B . . 109.5 ?
    N2 C14 H14C . . 109.5 ?
    H14A C14 H14C . . 109.5 ?
    H14B C14 H14C . . 109.5 ?
loop_
    _geom_torsion_atom_site_label_1
    _geom_torsion_atom_site_label_2
    _geom_torsion_atom_site_label_3
    _geom_torsion_atom_site_label_4
    _geom_torsion_site_symmetry_1
    _geom_torsion_site_symmetry_2
    _geom_torsion_site_symmetry_3
    _geom_torsion_site_symmetry_4
    _geom_torsion
    _geom_torsion_publ_flag
    O1 S1 C1 C2 . . . . -177.44(13) ?
    O2 S1 C1 C2 . . . . -54.35(14) ?
    O3 S1 C1 C2 . . . . 64.53(14) ?
    O1 S1 C1 C6 . . . . 6.04(15) ?
    O2 S1 C1 C6 . . . . 129.12(14) ?
    O3 S1 C1 C6 . . . . -112.00(14) ?
    C6 C1 C2 C3 . . . . 0.8(2) ?
    S1 C1 C2 C3 . . . . -175.68(12) ?
    C1 C2 C3 C4 . . . . -0.6(3) ?
    C2 C3 C4 C5 . . . . -0.2(3) ?
    C2 C3 C4 C7 . . . . 178.49(18) ?
    C3 C4 C5 C6 . . . . 0.8(3) ?
    C7 C4 C5 C6 . . . . -177.93(19) ?
    C4 C5 C6 C1 . . . . -0.6(3) ?
    C2 C1 C6 C5 . . . . -0.3(2) ?
    S1 C1 C6 C5 . . . . 176.27(13) ?
    C12 N1 C8 C9 . . . . 1.7(3) ?
    N1 C8 C9 C10 . . . . 0.6(2) ?
    C8 C9 C10 N2 . . . . 177.23(15) ?
    C8 C9 C10 C11 . . . . -2.5(2) ?
    N2 C10 C11 C12 . . . . -177.39(15) ?
    C9 C10 C11 C12 . . . . 2.3(2) ?
    C8 N1 C12 C11 . . . . -1.8(3) ?
    C10 C11 C12 N1 . . . . -0.2(3) ?
    C11 C10 N2 C13 . . . . 176.99(15) ?
    C9 C10 N2 C13 . . . . -2.7(2) ?
    C11 C10 N2 C14 . . . . -4.9(2) ?
    C9 C10 N2 C14 . . . . 175.34(15) ?
loop_
    _geom_hbond_atom_site_label_D
    _geom_hbond_atom_site_label_H
    _geom_hbond_atom_site_label_A
    _geom_hbond_site_symmetry_A
    _geom_hbond_distance_DH
    _geom_hbond_distance_HA
    _geom_hbond_distance_DA
    _geom_hbond_angle_DHA
    C8 H8 O3 . 0.95 2.40 3.201(2) 141.7
    N1 H1 O3 3_665 0.81(2) 1.92(2) 2.7160(18) 171(2)
    C12 H12 O2 3_665 0.95 2.64 3.376(2) 135.2
    C7 H7A O2 1_455 0.98 2.62 3.553(3) 160.1
    C13 H13C O1 1_455 0.98 2.56 3.408(2) 144.5
    C6 H6 O1 3_666 0.95 2.63 3.490(2) 151.4
    C9 H9 O1 3_666 0.95 2.44 3.350(2) 160.3
    C13 H13A O2 3_666 0.98 2.56 3.502(2) 161.4
    C14 H14A O3 3_565 0.98 2.67 3.541(2) 148.0
    C11 H11 Cg2 4_666 0.95 2.72 3.5883(18) 152.0
