# Supplementary material for: 4-(Dimethyl­amino)pyridinium 4-toluene­sulfonate
Source: Acta Crystallogr Sect E Struct Rep Online. 2008 Feb 27;64(Pt 3):o627–8. doi: 10.1107/S1600536808004856 (PMC2960775; doi:10.1107/S1600536808004856)
Supplement: Supplementary file 2 [file e-64-0o627-Isup2.hkl]

# 
# h,k,l, Fc-squared, Fo-squared, sigma(Fo-squared) and status flag 
# 
data_I
_shelx_title ' JM526a in P2(1)/n' 
_shelx_refln_list_code          4 
_shelx_F_calc_maximum      157.82 
_exptl_crystal_F_000       624.00 
_reflns_d_resolution_high  0.7355 
 
loop_ 
 _symmetry_equiv_pos_as_xyz 
 'x, y, z' 
 '-x+1/2, y+1/2, -z+1/2' 
 '-x, -y, -z' 
 'x-1/2, -y-1/2, z-1/2' 
 
_cell_length_a     8.9878 
_cell_length_b    17.5897 
_cell_length_c     9.8202 
_cell_angle_alpha  90.000 
_cell_angle_beta  111.429 
_cell_angle_gamma  90.000 
 
_shelx_F_squared_multiplier     1.000 
 
loop_ 
 _refln_index_h 
 _refln_index_k 
 _refln_index_l 
 _refln_F_squared_calc 
 _refln_F_squared_meas 
 _refln_F_squared_sigma 
 _refln_observed_status 
   2   0   0      802.49      854.99     11.56 o 
   4   0   0      379.86      522.88      9.53 o 
   6   0   0     1160.39     1213.79     24.70 o 
   8   0   0      636.01      674.11     28.71 o 
  10   0   0      103.03      154.44     18.89 o 
   1   1   0       18.82       31.53      1.13 o 
   2   1   0      466.68      420.19      4.77 o 
   3   1   0     3429.19     3482.24     25.47 o 
   4   1   0        5.07       10.84      1.73 o 
   5   1   0     1408.07     1433.40     18.20 o 
   6   1   0      121.13      126.31      4.71 o 
   7   1   0      536.53      505.42      9.76 o 
   8   1   0       58.07       62.61      5.98 o 
   9   1   0        2.30        2.07      3.50 o 
  10   1   0        3.05       10.11      5.56 o 
  11   1   0      225.91      261.75     13.24 o 
   1   2   0     3089.89     1780.77     44.85 o 
   2   2   0       92.35      126.58      1.58 o 
   3   2   0        0.07        2.26      0.80 o 
   4   2   0     1391.33     1552.12     15.96 o 
   5   2   0      632.31      633.00      9.84 o 
   6   2   0       85.65       74.63      3.90 o 
   7   2   0      181.48      188.79     11.51 o 
   8   2   0       70.98       79.32      5.56 o 
   9   2   0      124.55      122.27      7.85 o 
  10   2   0       30.32       19.32      5.36 o 
  11   2   0        5.76        4.43      5.57 o 
   1   3   0      565.63      493.43      6.43 o 
   2   3   0     4428.56     4523.59     26.08 o 
   3   3   0      876.60      909.44      6.89 o 
   4   3   0      349.64      409.62      6.94 o 
   5   3   0      194.27      190.31      6.26 o 
   6   3   0      709.47      700.92     11.36 o 
   7   3   0      108.73       99.46      6.18 o 
   8   3   0       26.80       21.04      3.86 o 
   9   3   0       72.25       80.70      6.26 o 
  10   3   0       67.71       60.53      7.05 o 
  11   3   0        0.12       -5.39      5.39 o 
   0   4   0     8520.01     8103.63    136.20 o 
   1   4   0    15216.78    15573.74     95.09 o 
   2   4   0      175.59      200.24      2.21 o 
   3   4   0       20.74       22.83      1.08 o 
   4   4   0        3.97        1.44      1.02 o 
   5   4   0      210.73      172.59      5.67 o 
   6   4   0      317.67      335.54      7.85 o 
   7   4   0       89.13      103.88     12.33 o 
   8   4   0     1476.25     1442.39     23.14 o 
   9   4   0      108.20      105.83      6.85 o 
  10   4   0       26.43       13.96      5.34 o 
  11   4   0        6.43        8.18      7.65 o 
   1   5   0     2697.19     2890.56     19.62 o 
   2   5   0     4407.27     4565.53     26.70 o 
   3   5   0     2915.90     3065.57     22.99 o 
   4   5   0      549.63      598.41      7.25 o 
   5   5   0      201.71      191.81      5.59 o 
   6   5   0        4.76        0.49      2.32 o 
   7   5   0      550.00      513.71     17.65 o 
   8   5   0       20.08       18.36      3.65 o 
   9   5   0       34.62       44.35      5.59 o 
  10   5   0       23.16       24.72      5.81 o 
  11   5   0      193.14      189.30     11.90 o 
   0   6   0    18754.75    19495.20    176.43 o 
   1   6   0     2450.20     2492.78     18.82 o 
   2   6   0      898.36     1043.84      8.39 o 
   3   6   0       52.82       62.66      2.06 o 
   4   6   0      879.53      849.35      9.18 o 
   5   6   0       27.94       30.08      2.17 o 
   6   6   0        8.97        5.06      2.09 o 
   7   6   0      116.86      107.84      5.90 o 
   8   6   0       17.98       17.75      3.79 o 
   9   6   0       14.31       11.96      4.35 o 
  10   6   0       48.99       52.07      7.37 o 
   1   7   0        6.42        0.62      0.82 o 
   2   7   0       15.43       21.41      1.34 o 
   3   7   0      182.46      203.81      3.75 o 
   4   7   0        1.82        2.46      1.11 o 
   5   7   0      308.01      317.24      5.96 o 
   6   7   0      234.35      216.49      9.53 o 
   7   7   0       13.46        9.90      2.88 o 
   8   7   0       83.95       95.92      6.23 o 
   9   7   0       46.79       45.37      5.23 o 
  10   7   0       20.13       26.87      5.99 o 
   0   8   0      242.94      212.75      4.20 o 
   1   8   0       37.25       52.96      1.96 o 
   2   8   0       32.37       23.60      1.44 o 
   3   8   0      791.84      785.64      8.78 o 
   4   8   0        9.67       16.13      1.90 o 
   5   8   0       34.05       35.37      2.26 o 
   6   8   0       35.54       41.86      4.19 o 
   7   8   0       39.61       41.84      4.29 o 
   8   8   0      182.51      180.50      8.22 o 
   9   8   0      753.18      755.80     18.98 o 
  10   8   0       54.14       58.36      8.30 o 
   1   9   0        5.24        9.29      1.55 o 
   2   9   0      646.13      650.38      8.14 o 
   3   9   0      220.21      195.13      6.81 o 
   4   9   0       52.20       49.68      2.70 o 
   5   9   0      171.12      151.27      4.25 o 
   6   9   0      226.66      216.50      8.62 o 
   7   9   0      152.25      141.13      7.87 o 
   8   9   0        9.28        4.69      3.55 o 
   9   9   0       11.29        9.62      4.31 o 
  10   9   0      114.66      135.63     13.05 o 
   0  10   0      375.48      476.78     14.51 o 
   1  10   0      262.55      273.19      5.18 o 
   2  10   0     2119.21     2129.76     23.48 o 
   3  10   0       19.10       16.17      1.73 o 
   4  10   0     1687.91     1676.99     20.05 o 
   5  10   0       11.59       12.35      2.11 o 
   6  10   0        9.19       14.08      3.18 o 
   7  10   0       39.37       54.47      5.35 o 
   8  10   0      423.79      401.70     16.45 o 
   9  10   0       25.92       14.60      4.69 o 
  10  10   0       45.19       36.02      8.50 o 
   1  11   0      506.94      598.77     11.57 o 
   2  11   0       11.50       12.86      2.14 o 
   3  11   0     1097.79     1156.19     15.34 o 
   4  11   0      394.14      414.34      9.84 o 
   5  11   0       18.57       16.47      2.53 o 
   6  11   0       31.48       32.32      3.69 o 
   7  11   0      163.22      170.83      7.95 o 
   8  11   0       93.97       86.56      6.63 o 
   9  11   0       19.85       24.36      5.08 o 
  10  11   0      214.55      229.42     12.75 o 
   0  12   0       55.91       76.61      5.88 o 
   1  12   0       16.98       20.35      1.88 o 
   2  12   0       24.18       34.44      2.85 o 
   3  12   0      944.12      951.06     13.75 o 
   4  12   0        1.28        3.35      2.02 o 
   5  12   0      796.63      805.13     15.27 o 
   6  12   0        4.26       -1.03      3.04 o 
   7  12   0        0.03       -2.20      2.99 o 
   8  12   0      138.00      174.02      8.90 o 
   9  12   0       44.45       49.82      6.24 o 
   1  13   0       15.18       23.35      2.00 o 
   2  13   0      636.15      614.28     10.41 o 
   3  13   0      310.33      289.69      7.08 o 
   4  13   0       78.63       69.94      4.29 o 
   5  13   0       49.62       43.17      5.44 o 
   6  13   0      694.02      707.52     15.64 o 
   7  13   0       55.25       60.46      6.46 o 
   8  13   0       20.81       13.46      4.48 o 
   9  13   0       24.01       29.73      5.94 o 
   0  14   0        1.75        3.22      4.80 o 
   1  14   0       10.42        7.81      1.62 o 
   2  14   0       97.46       90.98      4.49 o 
   3  14   0      361.87      375.39      8.38 o 
   4  14   0      183.77      187.18      6.52 o 
   5  14   0      125.93      122.99      6.21 o 
   6  14   0      154.77      165.10      8.63 o 
   7  14   0      112.29      124.70     10.50 o 
   8  14   0       62.37       65.07      9.03 o 
   9  14   0      575.48      631.30     22.51 o 
   1  15   0        1.75        1.86      2.13 o 
   2  15   0       78.57       73.39      4.32 o 
   3  15   0      239.25      217.95      7.47 o 
   4  15   0      149.76      147.44      6.27 o 
   5  15   0        1.66        1.15      3.08 o 
   6  15   0      368.37      398.52     11.12 o 
   7  15   0      140.59      141.95     10.89 o 
   8  15   0        1.53       -3.68      4.97 o 
   0  16   0      399.62      381.97     17.24 o 
   1  16   0        0.99       -1.97      1.97 o 
   2  16   0      220.15      207.84      8.09 o 
   3  16   0      255.90      258.53      7.76 o 
   4  16   0      497.09      483.52     10.81 o 
   5  16   0       44.46       25.07      4.56 o 
   6  16   0       25.13       32.88      4.72 o 
   7  16   0        0.45        0.14      4.81 o 
   8  16   0      112.25       94.92     13.13 o 
   1  17   0      136.09      121.55      6.04 o 
   2  17   0      142.71      137.01      6.08 o 
   3  17   0      261.64      302.00     10.71 o 
   4  17   0       67.03       62.27      5.65 o 
   5  17   0       17.36        9.14      4.02 o 
   6  17   0        3.42        2.45      3.73 o 
   7  17   0      139.63      133.67     10.09 o 
   8  17   0        0.62      -10.28     10.28 o 
   0  18   0        0.04        2.57      3.89 o 
   1  18   0      396.55      381.96      9.93 o 
   2  18   0       12.43        4.79      2.80 o 
   3  18   0        0.45        2.45      2.86 o 
   4  18   0       40.25       39.30      5.12 o 
   5  18   0      315.47      315.14     13.01 o 
   6  18   0        5.05        2.84      4.60 o 
   7  18   0       80.92      107.65     11.41 o 
   1  19   0        8.35        6.74      3.25 o 
   2  19   0      124.24      114.67      6.15 o 
   3  19   0        0.01       -2.64      3.04 o 
   4  19   0       47.91       51.55     10.50 o 
   5  19   0        6.08        4.32      4.57 o 
   6  19   0      458.65      523.15     14.99 o 
   0  20   0      230.80      235.34     18.62 o 
   1  20   0       67.22       71.83      6.01 o 
   2  20   0        0.09        0.19      2.98 o 
   3  20   0       14.95       21.84      6.87 o 
   4  20   0       38.63       35.30      5.56 o 
   5  20   0        5.99        8.94      4.85 o 
   6  20   0        4.81       -2.53      4.37 o 
   1  21   0        1.03        2.74      3.67 o 
   2  21   0       72.82       83.93      6.89 o 
   3  21   0        5.09        0.38      4.13 o 
   4  21   0       68.20       78.45     14.08 o 
   5  21   0        0.10       -6.02      6.02 o 
   0  22   0      185.57      213.26     26.07 o 
   1  22   0      140.59      111.20     13.36 o 
   2  22   0        3.37        4.22      6.11 o 
   3  22   0        0.11        4.04      6.32 o 
   4  22   0      138.43      134.43     14.65 o 
   1  23   0       12.84       17.94      8.33 o 
   2  23   0       69.27       78.18     10.39 o 
 -11   0   1       87.58      104.56     17.23 o 
  -9   0   1       17.80       21.23      4.79 o 
  -7   0   1     5066.94     4847.41     61.53 o 
  -5   0   1       69.18       53.46      3.68 o 
  -3   0   1     4387.55     4773.99     48.34 o 
   1   0   1     3775.01     3785.97     38.04 o 
   3   0   1      703.80      850.40     11.03 o 
   5   0   1     1036.81     1016.40     20.69 o 
   7   0   1       26.73       12.79      4.90 o 
   9   0   1      535.54      561.56     29.44 o 
 -11   1   1       33.83       39.36      7.79 o 
 -10   1   1      170.00      180.40     10.59 o 
  -9   1   1       63.74       57.30      5.67 o 
  -8   1   1      152.97      155.10      5.36 o 
  -7   1   1       47.78       48.32      3.57 o 
  -6   1   1     2436.26     2344.09     26.02 o 
  -5   1   1     1313.11     1292.29     14.57 o 
  -4   1   1      205.14      197.14      4.18 o 
  -3   1   1      640.61      583.61      5.09 o 
  -2   1   1     1161.50     1311.28     11.00 o 
   1   1   1     5331.52     6234.66     56.58 o 
   2   1   1      628.53      556.69      5.36 o 
   3   1   1        3.22       28.57      1.64 o 
   4   1   1     3123.50     3357.24     35.78 o 
   5   1   1      143.16      124.49      5.30 o 
   6   1   1      105.18      107.07      4.88 o 
   7   1   1      101.32       95.59      5.74 o 
   8   1   1      438.96      422.06     15.22 o 
   9   1   1        1.73        7.29      4.25 o 
  10   1   1       40.63       44.95      7.58 o 
 -11   2   1        0.54       -1.49      5.03 o 
 -10   2   1       47.40       52.17      9.36 o 
  -9   2   1        4.40        2.74      3.16 o 
  -8   2   1     1160.65     1093.49     18.58 o 
  -7   2   1      180.21      198.66      6.02 o 
  -6   2   1      472.55      456.83      6.32 o 
  -5   2   1      116.57       82.65      3.85 o 
  -4   2   1     2669.32     2701.31     23.41 o 
  -3   2   1     6816.35     6728.27     46.76 o 
  -2   2   1       25.64       32.79      1.11 o 
   1   2   1     7479.86     7803.74     55.96 o 
   2   2   1      343.70      306.39      3.15 o 
   3   2   1      844.52      908.58      9.36 o 
   4   2   1      843.86      848.29     10.60 o 
   5   2   1      160.12      176.08      5.26 o 
   6   2   1       32.71       29.86      2.70 o 
   7   2   1       41.66       40.62      3.92 o 
   8   2   1      305.82      287.90      9.83 o 
   9   2   1        3.18        2.10      3.99 o 
  10   2   1       37.48       34.48      6.17 o 
 -11   3   1       71.53       66.36      8.19 o 
 -10   3   1       12.42       11.32      4.86 o 
  -9   3   1        6.01        3.47      4.11 o 
  -8   3   1       33.28       39.08      4.44 o 
  -7   3   1      513.70      527.43     11.16 o 
  -6   3   1       28.87       24.67      3.98 o 
  -5   3   1     2436.31     2538.53     23.97 o 
  -4   3   1     1093.04     1114.34     11.17 o 
  -3   3   1      562.49      639.00      5.33 o 
  -2   3   1       11.03       15.89      0.88 o 
  -1   3   1    10783.00    10205.45     91.64 o 
   0   3   1      194.59      208.87      3.05 o 
   1   3   1    18000.67    17137.58    101.23 o 
   2   3   1     4441.30     4750.36     29.27 o 
   3   3   1      101.58       93.32      3.05 o 
   4   3   1        0.41        0.70      1.28 o 
   5   3   1       57.00       54.84      3.03 o 
   6   3   1      579.52      583.16     10.33 o 
   7   3   1      256.88      232.02     12.10 o 
   8   3   1       17.41       19.09      3.59 o 
   9   3   1      152.86      161.39      9.48 o 
  10   3   1        2.63        0.49      4.71 o 
 -11   4   1        2.52        3.81      5.71 o 
 -10   4   1       24.50       21.57      5.41 o 
  -9   4   1      212.09      212.22      8.70 o 
  -8   4   1      760.85      770.74     15.04 o 
  -7   4   1      461.39      495.45     12.13 o 
  -6   4   1        1.40       -0.39      1.32 o 
  -5   4   1      284.47      283.21      5.83 o 
  -4   4   1     3451.45     3611.02     37.36 o 
  -3   4   1      621.69      909.33      7.68 o 
  -2   4   1     1937.26     1876.31     12.69 o 
  -1   4   1     1003.80      915.81      7.56 o 
   0   4   1     2181.54     2541.04     17.72 o 
   1   4   1    24907.77    25797.09    152.08 o 
   2   4   1      142.85      171.79      2.23 o 
   3   4   1        2.08        5.10      0.93 o 
   4   4   1     1452.67     1506.82     15.11 o 
   5   4   1        6.67        7.19      1.58 o 
   6   4   1      165.41      166.82      5.66 o 
   7   4   1      271.24      273.79      7.46 o 
   8   4   1       12.07       11.86      3.62 o 
   9   4   1      109.23      107.65      7.06 o 
  10   4   1      154.41      168.49     10.48 o 
 -11   5   1       16.15        9.44      5.55 o 
 -10   5   1      254.60      285.18     18.61 o 
  -9   5   1        2.94        0.88      3.26 o 
  -8   5   1      224.92      246.86      8.68 o 
  -7   5   1        6.01        1.77      2.41 o 
  -6   5   1      486.54      497.67     10.11 o 
  -5   5   1     1908.03     1946.70     21.35 o 
  -4   5   1     1908.54     1912.68     16.77 o 
  -3   5   1        0.08       -0.12      0.79 o 
  -2   5   1      651.28      549.87      5.16 o 
  -1   5   1      141.01      197.42      3.38 o 
   0   5   1     2752.16     3041.51     20.42 o 
   1   5   1     3208.63     3470.59     21.06 o 
   2   5   1     1099.81      999.69      7.82 o 
   3   5   1     1470.47     1567.50     15.91 o 
   4   5   1      317.94      339.00      5.18 o 
   5   5   1      552.91      547.21      8.44 o 
   6   5   1      161.97      164.39      5.64 o 
   7   5   1       21.95       26.19      3.40 o 
   8   5   1      126.46      125.98      6.59 o 
   9   5   1       29.44       15.01      4.27 o 
  10   5   1      112.44      125.99     12.79 o 
 -11   6   1        0.14       -4.92      5.17 o 
 -10   6   1       68.60       67.38      7.53 o 
  -9   6   1        0.39       -3.13      3.13 o 
  -8   6   1        0.77       -0.42      2.70 o 
  -7   6   1      808.09      707.17     13.97 o 
  -6   6   1       32.17       38.95      2.58 o 
  -5   6   1       96.08       77.97      2.90 o 
  -4   6   1      264.32      272.25      4.94 o 
  -3   6   1     4612.04     5056.37     39.66 o 
  -2   6   1      533.72      620.93      6.64 o 
  -1   6   1       51.58       55.51      1.57 o 
   0   6   1     1745.27     1657.30     12.39 o 
   1   6   1      594.98      480.58      4.41 o 
   2   6   1       96.39       66.74      2.15 o 
   3   6   1     3248.95     3649.29     28.57 o 
   4   6   1       12.66       26.21      1.81 o 
   5   6   1      283.76      271.47      5.80 o 
   6   6   1       97.95       74.25      4.17 o 
   7   6   1       74.77       52.95      4.31 o 
   8   6   1      304.26      283.94     13.41 o 
   9   6   1      400.22      399.93     11.89 o 
  10   6   1        3.32       -2.75      5.10 o 
 -11   7   1      143.32      140.98     10.80 o 
 -10   7   1      227.58      216.23     11.61 o 
  -9   7   1      800.33      779.91     16.42 o 
  -8   7   1       70.93       61.85      5.11 o 
  -7   7   1       29.11       30.92      3.62 o 
  -6   7   1      374.27      363.37      7.07 o 
  -5   7   1       31.86       37.95      2.21 o 
  -4   7   1       36.58       26.14      1.83 o 
  -3   7   1      893.88      866.20      9.49 o 
  -2   7   1      266.87      352.60      5.44 o 
  -1   7   1      479.84      465.15      6.58 o 
   0   7   1     2375.29     2540.01     22.26 o 
   1   7   1       69.88       60.33      1.53 o 
   2   7   1     1004.87     1044.06     10.15 o 
   3   7   1        2.98       16.94      1.43 o 
   4   7   1     1314.75     1357.11     14.24 o 
   5   7   1      830.13      754.99      9.54 o 
   6   7   1      115.76       98.29      5.16 o 
   7   7   1      170.25      179.91      9.48 o 
   8   7   1       12.63        9.28      3.65 o 
   9   7   1      198.35      204.17      9.87 o 
  10   7   1      214.11      215.27     14.68 o 
 -11   8   1        6.88        0.34      7.50 o 
 -10   8   1      302.68      306.57     13.48 o 
  -9   8   1        4.73        9.55      4.04 o 
  -8   8   1        0.15       -1.45      2.87 o 
  -7   8   1       23.37       10.85      2.99 o 
  -6   8   1       60.81       51.48      2.84 o 
  -5   8   1      136.93      176.39      5.05 o 
  -4   8   1     1666.90     1569.15     16.91 o 
  -3   8   1     1886.97     1852.79     20.05 o 
  -2   8   1       21.57       17.09      1.64 o 
  -1   8   1      392.90      376.14      5.19 o 
   0   8   1        9.10        7.73      1.06 o 
   1   8   1      874.53      858.03      8.81 o 
   2   8   1      723.06      753.36      8.09 o 
   3   8   1      520.62      539.44      7.42 o 
   4   8   1     1793.78     1711.61     20.09 o 
   5   8   1       64.74       53.06      5.10 o 
   6   8   1       90.65       74.86      4.73 o 
   7   8   1       47.35       55.25      4.59 o 
   8   8   1      280.71      288.62     11.79 o 
   9   8   1       47.47       47.83      5.83 o 
  10   8   1        9.43        7.46      6.64 o 
 -10   9   1      260.51      254.98     16.64 o 
  -9   9   1        5.60        3.64      3.77 o 
  -8   9   1       46.42       52.21      5.06 o 
  -7   9   1       10.53        5.78      2.77 o 
  -6   9   1        1.08       -1.35      1.98 o 
  -5   9   1      902.66      949.72     12.27 o 
  -4   9   1       59.65       49.23      2.93 o 
  -3   9   1       73.59       93.73      3.64 o 
  -2   9   1       68.88       87.07      2.76 o 
  -1   9   1      140.85      129.71      3.43 o 
   0   9   1      164.74      189.93      3.58 o 
   1   9   1     2402.86     2390.30     20.65 o 
   2   9   1      656.17      745.70      9.60 o 
   3   9   1      615.79      586.23      8.94 o 
   4   9   1      710.16      650.73      9.82 o 
   5   9   1        5.29        5.99      1.90 o 
   6   9   1       43.66       39.56      3.83 o 
   7   9   1        4.85        5.89      3.19 o 
   8   9   1        8.97        3.13      3.58 o 
   9   9   1       58.63       56.29      9.76 o 
  10   9   1      361.78      388.95     18.80 o 
 -10  10   1       15.07        8.46      5.66 o 
  -9  10   1       21.97       30.54      5.01 o 
  -8  10   1       68.06       78.31      7.67 o 
  -7  10   1        0.28       -1.97      2.45 o 
  -6  10   1        1.72        2.05      1.82 o 
  -5  10   1      378.42      377.94      7.11 o 
  -4  10   1       12.52        9.94      1.96 o 
  -3  10   1        6.57        2.50      1.45 o 
  -2  10   1       57.84       72.16      2.95 o 
  -1  10   1       39.25       46.37      1.83 o 
   0  10   1       47.79       83.61      2.55 o 
   1  10   1     3253.55     3445.18     28.80 o 
   2  10   1      133.42      149.03      4.89 o 
   3  10   1       53.57       76.74      3.16 o 
   4  10   1        6.09        3.43      2.24 o 
   5  10   1      558.24      553.12     10.20 o 
   6  10   1       85.04       84.42      5.23 o 
   7  10   1       47.17       41.53      4.37 o 
   8  10   1       74.70       69.01      6.03 o 
   9  10   1      202.80      211.15      9.98 o 
 -10  11   1      973.76     1039.05     24.88 o 
  -9  11   1      224.15      256.35     10.59 o 
  -8  11   1       20.28        6.73      3.65 o 
  -7  11   1      114.99      119.53      6.31 o 
  -6  11   1        4.78        6.77      2.39 o 
  -5  11   1       30.78       48.99      3.52 o 
  -4  11   1       76.71       59.88      3.35 o 
  -3  11   1      269.56      244.66      9.16 o 
  -2  11   1      702.06      689.10      9.98 o 
  -1  11   1       75.47       78.97      3.42 o 
   0  11   1       90.78      120.92      4.56 o 
   1  11   1     1289.40     1299.60     13.64 o 
   2  11   1       94.84       75.12      3.43 o 
   3  11   1       52.57       41.94      2.92 o 
   4  11   1       33.97       23.32      2.92 o 
   5  11   1      394.07      367.45     10.19 o 
   6  11   1      164.89      178.02      7.23 o 
   7  11   1        9.89       10.26      3.66 o 
   8  11   1       71.09       79.66      6.62 o 
   9  11   1       11.78       10.33      4.95 o 
 -10  12   1        0.98        3.64      5.76 o 
  -9  12   1       40.87       37.99      5.57 o 
  -8  12   1       17.12       17.30      4.20 o 
  -7  12   1       32.60       34.93      4.23 o 
  -6  12   1        3.86        1.33      2.29 o 
  -5  12   1      226.70      216.27      6.56 o 
  -4  12   1      261.63      261.43      6.11 o 
  -3  12   1      521.37      506.41      7.07 o 
  -2  12   1      220.59      225.40      5.42 o 
  -1  12   1       34.24       42.89      3.40 o 
   0  12   1       13.44        8.19      1.60 o 
   1  12   1      198.58      199.49      4.51 o 
   2  12   1      315.18      339.18      6.63 o 
   3  12   1      969.30      948.25     12.09 o 
   4  12   1      424.42      426.07     10.85 o 
   5  12   1      359.23      342.80     10.04 o 
   6  12   1      307.36      268.05     11.28 o 
   7  12   1      195.89      184.40     10.16 o 
   8  12   1      153.30      157.13      8.87 o 
   9  12   1        0.40       -1.52      4.50 o 
  -9  13   1      292.42      312.49     14.94 o 
  -8  13   1       39.13       44.26      6.93 o 
  -7  13   1      205.91      211.93      9.46 o 
  -6  13   1        0.03        1.46      2.37 o 
  -5  13   1       41.87       43.07      3.94 o 
  -4  13   1      343.74      341.86      9.11 o 
  -3  13   1       10.60        9.27      2.36 o 
  -2  13   1        0.09        0.21      1.57 o 
  -1  13   1      208.93      177.85      4.51 o 
   0  13   1        6.82        7.79      1.99 o 
   1  13   1       44.02       61.09      2.71 o 
   2  13   1        0.54       -1.10      1.66 o 
   3  13   1      590.54      574.93     13.89 o 
   4  13   1        0.15       -0.68      2.17 o 
   5  13   1       13.12       13.54      2.93 o 
   6  13   1        3.28       -1.74      4.23 o 
   7  13   1       84.89      110.67     15.46 o 
   8  13   1        5.93        7.85      5.18 o 
   9  13   1       80.66       77.92     12.35 o 
  -9  14   1       35.75       43.53      9.85 o 
  -8  14   1       53.01       59.15      7.61 o 
  -7  14   1        6.91       -2.83      4.11 o 
  -6  14   1       12.30        7.80      2.76 o 
  -5  14   1       23.56       13.80      3.16 o 
  -4  14   1       84.75       86.66      5.07 o 
  -3  14   1      758.11      735.26     15.00 o 
  -2  14   1      118.73      109.48      5.09 o 
  -1  14   1      351.60      332.67      8.73 o 
   0  14   1      542.19      554.79     10.54 o 
   1  14   1      104.04       99.27      3.79 o 
   2  14   1     1466.04     1441.05     18.67 o 
   3  14   1      593.03      557.97     10.96 o 
   4  14   1       16.04       18.17      3.06 o 
   5  14   1      205.03      203.29      8.15 o 
   6  14   1      215.14      224.60     10.92 o 
   7  14   1       58.84       57.23      7.10 o 
   8  14   1      194.80      188.52     18.82 o 
  -9  15   1        1.23       -3.80      8.34 o 
  -8  15   1        3.56        7.08      6.11 o 
  -7  15   1        0.10        1.86      3.47 o 
  -6  15   1       49.63       42.09      4.55 o 
  -5  15   1      193.48      211.98      8.55 o 
  -4  15   1      151.65      141.80      6.37 o 
  -3  15   1       64.32       65.23      4.50 o 
  -2  15   1     1129.51     1139.85     20.19 o 
  -1  15   1      452.35      462.21      9.78 o 
   0  15   1       99.01       81.98      5.13 o 
   1  15   1       59.11       60.88      4.23 o 
   2  15   1        0.06       -2.24      2.24 o 
   3  15   1        0.57       -2.22      2.22 o 
   4  15   1      157.45      152.75      7.13 o 
   5  15   1       40.83       48.57      4.88 o 
   6  15   1      119.60      125.49      9.00 o 
   7  15   1      197.90      189.37     11.32 o 
   8  15   1       19.15       15.16      6.20 o 
  -8  16   1        0.24        3.88      6.20 o 
  -7  16   1      267.27      302.77     12.00 o 
  -6  16   1       18.57       11.97      3.81 o 
  -5  16   1      393.02      415.03     10.58 o 
  -4  16   1       28.50       31.74      3.82 o 
  -3  16   1       12.33        6.68      2.74 o 
  -2  16   1      106.23      108.45      6.02 o 
  -1  16   1       10.23        8.21      2.77 o 
   0  16   1       52.81       51.76      4.13 o 
   1  16   1      896.78      871.26     19.54 o 
   2  16   1        0.93        2.81      2.59 o 
   3  16   1        0.57       -1.62      2.59 o 
   4  16   1        6.56        8.80      3.96 o 
   5  16   1      770.62      870.98     16.89 o 
   6  16   1       25.41       15.74      5.20 o 
   7  16   1       58.06       86.76     10.08 o 
   8  16   1        8.76       13.68      6.38 o 
  -8  17   1       31.52       26.54      7.76 o 
  -7  17   1       98.92      109.30      7.60 o 
  -6  17   1      274.57      291.26     12.16 o 
  -5  17   1      171.72      189.62      9.75 o 
  -4  17   1        0.35        2.11      2.85 o 
  -3  17   1        0.15       -2.43      2.43 o 
  -2  17   1       35.69       38.04      4.17 o 
  -1  17   1        8.50        6.39      3.52 o 
   0  17   1      133.51      151.31      7.06 o 
   1  17   1        2.94        2.63      2.56 o 
   2  17   1        6.14        0.24      2.81 o 
   3  17   1      116.48      116.24      6.53 o 
   4  17   1        8.44        6.33      3.34 o 
   5  17   1       24.11       18.86      4.21 o 
   6  17   1      182.94      191.61     10.09 o 
   7  17   1       52.15       43.10      8.48 o 
  -7  18   1       14.19        8.22      4.68 o 
  -6  18   1      149.33      164.30      8.65 o 
  -5  18   1       16.15       14.19      3.91 o 
  -4  18   1       39.12       39.74      4.59 o 
  -3  18   1        2.96        9.42      3.17 o 
  -2  18   1      230.49      236.52      8.81 o 
  -1  18   1       31.64       33.66      4.20 o 
   0  18   1      235.81      238.68      8.83 o 
   1  18   1      356.61      364.31      9.72 o 
   2  18   1       55.49       65.20      6.50 o 
   3  18   1       21.45       12.22      4.03 o 
   4  18   1       84.26       88.38      6.41 o 
   5  18   1      103.72      105.41     10.53 o 
   6  18   1       69.42       59.50      7.19 o 
   7  18   1       19.85       17.13      7.14 o 
  -7  19   1       13.65       15.04      5.81 o 
  -6  19   1       46.31       42.06      5.62 o 
  -5  19   1        9.99       14.45      4.29 o 
  -4  19   1       65.11       84.40      6.48 o 
  -3  19   1       59.61       64.97      8.22 o 
  -2  19   1        0.72       -1.61      3.12 o 
  -1  19   1      730.24      757.83     19.19 o 
   0  19   1       44.07       47.07      5.72 o 
   1  19   1        6.04        7.71      3.28 o 
   2  19   1        0.11        0.85      3.02 o 
   3  19   1       34.00       41.97      4.98 o 
   4  19   1        1.35        1.14      3.93 o 
   5  19   1        0.67       -0.08      4.42 o 
   6  19   1       71.49       73.71      7.55 o 
  -6  20   1       50.32       48.20      6.79 o 
  -5  20   1        0.00       -4.37      4.37 o 
  -4  20   1       58.49       59.20     11.35 o 
  -3  20   1      116.09      111.53      7.98 o 
  -2  20   1       26.60       26.04      5.62 o 
  -1  20   1        1.15        2.15      4.34 o 
   0  20   1        3.19        3.71      3.84 o 
   1  20   1       28.84       28.58      4.75 o 
   2  20   1      143.16      144.71      9.02 o 
   3  20   1      163.04      151.46      8.98 o 
   4  20   1       62.01       70.52      6.96 o 
   5  20   1       46.80       44.26      8.56 o 
  -5  21   1       67.75       75.19      8.97 o 
  -4  21   1       33.04       30.75      5.83 o 
  -3  21   1        4.95       -3.88      4.09 o 
  -2  21   1      174.79      213.44     10.50 o 
  -1  21   1        3.79       -2.38      4.43 o 
   0  21   1       27.58       19.90      4.82 o 
   1  21   1       16.59       25.72      5.13 o 
   2  21   1      110.90      125.89      8.54 o 
   3  21   1        9.20        2.51      4.35 o 
   4  21   1        4.27        3.68      5.34 o 
   5  21   1       19.21        4.07     10.17 o 
  -4  22   1        5.71        3.86      5.39 o 
  -3  22   1       89.32       98.42      8.75 o 
  -2  22   1       40.05       28.50      5.88 o 
  -1  22   1        6.84        4.27      4.83 o 
   0  22   1       21.91       21.32      5.60 o 
   1  22   1       61.50       52.04      7.55 o 
   2  22   1       13.05       20.36      5.33 o 
   3  22   1        8.31        7.29      4.81 o 
   4  22   1        5.37        8.47     10.25 o 
  -3  23   1       26.83       27.61      7.08 o 
  -2  23   1        0.01       -0.09      5.63 o 
  -1  23   1        2.33       11.49      6.58 o 
   0  23   1       15.06        3.84      6.31 o 
   1  23   1       12.05        3.06      8.68 o 
   2  23   1        0.44       -5.78      5.78 o 
 -10   0   2       43.23       22.40      7.65 o 
  -8   0   2      483.23      496.67     12.99 o 
  -6   0   2     1383.83     1500.84     21.70 o 
  -4   0   2     4027.34     4242.25     51.32 o 
  -2   0   2     3052.27     2258.25     25.87 o 
   0   0   2    15974.56    15046.81    158.52 o 
   2   0   2      763.87      787.02      8.80 o 
   4   0   2      209.60      217.81      7.34 o 
   6   0   2      160.82      139.69      8.00 o 
   8   0   2       14.98       11.63      5.03 o 
  10   0   2       47.14       14.63     11.79 o 
 -11   1   2       13.37       15.43      5.52 o 
 -10   1   2      139.41      138.24      9.39 o 
  -9   1   2     1313.68     1305.67     29.32 o 
  -8   1   2      566.31      570.16     12.63 o 
  -7   1   2      632.96      656.16      9.21 o 
  -6   1   2      210.69      199.36      4.63 o 
  -5   1   2     1791.25     1720.48     18.21 o 
  -4   1   2      153.81      185.46      3.11 o 
  -3   1   2       20.08       19.65      1.05 o 
  -2   1   2     5287.24     5658.08     37.83 o 
  -1   1   2     3576.47     3534.98     28.81 o 
   0   1   2     9264.20     8744.14     62.78 o 
   1   1   2       13.99        8.97      0.73 o 
   2   1   2      356.86      509.16      5.28 o 
   3   1   2      299.79      389.74      4.67 o 
   4   1   2      267.66      279.19      4.58 o 
   5   1   2       97.21       94.12      3.31 o 
   6   1   2      291.94      305.61      7.73 o 
   7   1   2        1.55       -2.47      2.68 o 
   8   1   2      263.62      267.35      9.81 o 
   9   1   2       25.00       29.11      5.02 o 
  10   1   2       24.00        2.66      7.79 o 
 -11   2   2      386.94      405.49     18.09 o 
 -10   2   2       92.83      110.23     11.43 o 
  -9   2   2      162.39      178.50      9.70 o 
  -8   2   2       21.24       21.57      2.65 o 
  -7   2   2      974.00      907.09     11.88 o 
  -6   2   2      480.36      439.87      7.34 o 
  -5   2   2        0.01        0.99      1.07 o 
  -4   2   2     3556.84     3378.15     28.68 o 
  -3   2   2     1095.10     1035.52      8.17 o 
  -2   2   2      128.06      222.84      2.34 o 
  -1   2   2      421.70      337.84      3.22 o 
   0   2   2     2504.71     2330.16     17.68 o 
   1   2   2     2786.85     2601.65     20.63 o 
   2   2   2      138.56      193.71      2.73 o 
   3   2   2      471.89      548.23      6.02 o 
   4   2   2        6.89       14.01      1.88 o 
   5   2   2     1653.00     1745.18     18.39 o 
   6   2   2      657.59      638.53     10.12 o 
   7   2   2      378.51      330.91     12.03 o 
   8   2   2        2.98        2.44      3.26 o 
   9   2   2      279.07      303.80     24.44 o 
  10   2   2       49.85       50.33     11.05 o 
 -11   3   2        0.06        5.45      6.18 o 
 -10   3   2      173.04      170.16     21.30 o 
  -9   3   2      203.19      219.78     14.67 o 
  -8   3   2     3028.46     2876.53     37.84 o 
  -7   3   2       59.92       51.54      2.78 o 
  -6   3   2     1570.65     1481.16     16.71 o 
  -5   3   2       10.10        5.25      1.24 o 
  -4   3   2     1154.81     1173.18     11.58 o 
  -3   3   2      316.53      283.35      3.96 o 
  -2   3   2    11107.41    10748.66     70.55 o 
  -1   3   2       30.65       35.62      1.26 o 
   0   3   2     5308.65     5878.90     37.65 o 
   1   3   2     7461.02     7834.92     54.02 o 
   2   3   2       40.11       70.23      2.99 o 
   3   3   2       11.18       10.39      1.09 o 
   4   3   2      188.27      296.16      7.14 o 
   5   3   2        0.00        0.76      1.39 o 
   6   3   2      280.67      237.00      7.05 o 
   7   3   2      147.51      132.72      6.24 o 
   8   3   2       56.60       64.50      4.87 o 
   9   3   2        2.58       -1.89      3.94 o 
  10   3   2       22.87       31.92     12.22 o 
 -11   4   2      580.91      633.06     18.65 o 
 -10   4   2      215.91      198.96     11.07 o 
  -9   4   2       98.51      115.67      9.61 o 
  -8   4   2      123.18      130.48      6.24 o 
  -7   4   2        0.64        1.73      1.83 o 
  -6   4   2      535.03      500.70      8.71 o 
  -5   4   2      826.09      772.84      9.47 o 
  -4   4   2      212.45      183.02      2.91 o 
  -3   4   2     6063.76     6159.47     44.86 o 
  -2   4   2      338.68      295.52      3.17 o 
  -1   4   2       39.07       38.74      1.41 o 
   0   4   2      674.84      636.67      5.05 o 
   1   4   2       96.91       74.56      1.66 o 
   2   4   2       45.95       78.90      1.97 o 
   3   4   2      180.76      170.22      3.43 o 
   4   4   2      849.96      874.36     11.58 o 
   5   4   2      280.20      270.88      5.99 o 
   6   4   2      329.55      305.79      8.29 o 
   7   4   2      218.77      209.43      6.96 o 
   8   4   2      213.79      214.07      9.77 o 
   9   4   2       86.58       75.78      6.06 o 
  10   4   2       61.07       82.28     12.89 o 
 -11   5   2        0.08       -4.66      5.42 o 
 -10   5   2        0.07       -2.56      4.26 o 
  -9   5   2      992.81     1010.63     21.97 o 
  -8   5   2        8.46        4.91      2.82 o 
  -7   5   2      869.73      896.36     14.55 o 
  -6   5   2      543.03      531.90      9.32 o 
  -5   5   2       75.93       44.74      2.27 o 
  -4   5   2     3055.62     3286.80     24.46 o 
  -3   5   2     2417.49     2352.41     17.81 o 
  -2   5   2      101.61      138.42      2.66 o 
  -1   5   2      144.37      151.17      2.64 o 
   0   5   2     1766.51     2099.48     16.60 o 
   1   5   2      104.52      105.04      2.03 o 
   2   5   2       81.35       48.00      2.80 o 
   3   5   2       36.26       15.94      1.43 o 
   4   5   2       20.10       24.82      1.95 o 
   5   5   2      134.17      125.52      4.64 o 
   6   5   2     1183.85     1125.92     14.57 o 
   7   5   2      376.95      367.81      8.67 o 
   8   5   2       22.02       22.02      3.59 o 
   9   5   2       11.60       15.23      4.78 o 
  10   5   2      146.60      108.18     14.34 o 
 -11   6   2       78.50       94.71      9.24 o 
 -10   6   2      159.79      143.04      9.84 o 
  -9   6   2       81.83       91.49     11.12 o 
  -8   6   2      103.77      111.73      6.03 o 
  -7   6   2      324.75      263.70      7.77 o 
  -6   6   2      171.79      196.01      7.83 o 
  -5   6   2      430.10      464.79      6.59 o 
  -4   6   2     2412.96     2539.67     21.60 o 
  -3   6   2       57.00       61.65      2.30 o 
  -2   6   2      681.02      576.03      7.47 o 
  -1   6   2        0.82        2.75      0.93 o 
   0   6   2     1931.12     1884.99     15.05 o 
   1   6   2     1252.78     1432.01     11.64 o 
   2   6   2      546.84      572.67      6.29 o 
   3   6   2        0.64        2.54      1.27 o 
   4   6   2      620.58      642.61      8.23 o 
   5   6   2      885.54      840.18     11.52 o 
   6   6   2      292.17      281.96      6.96 o 
   7   6   2       16.11       12.54      2.90 o 
   8   6   2       42.92       43.98      4.72 o 
   9   6   2       60.91       70.73      7.04 o 
  10   6   2       47.83       41.24     10.70 o 
 -11   7   2        3.06       -2.01      5.13 o 
 -10   7   2        1.42        0.34      4.22 o 
  -9   7   2      819.85      776.51     27.50 o 
  -8   7   2        6.88       11.04      3.17 o 
  -7   7   2       73.95       72.93      3.74 o 
  -6   7   2      383.23      378.14      7.45 o 
  -5   7   2      471.52      469.38      7.30 o 
  -4   7   2      118.32      133.52      3.40 o 
  -3   7   2      114.55      101.82      3.01 o 
  -2   7   2      321.05      334.83      5.18 o 
  -1   7   2      565.67      469.21      7.10 o 
   0   7   2       79.62       51.71      1.93 o 
   1   7   2       15.71       18.71      1.23 o 
   2   7   2     4904.62     4873.91     39.01 o 
   3   7   2      445.57      447.82      7.45 o 
   4   7   2      287.47      282.94      5.19 o 
   5   7   2      162.62      151.71      4.92 o 
   6   7   2      396.80      356.68      7.48 o 
   7   7   2       22.34       12.71      3.33 o 
   8   7   2       84.06       72.01      5.57 o 
   9   7   2       72.29       80.58      8.55 o 
  10   7   2        0.21        0.99      8.30 o 
 -11   8   2      271.83      302.83     14.48 o 
 -10   8   2      137.85      138.13      9.84 o 
  -9   8   2      354.61      357.11     13.07 o 
  -8   8   2       80.64       83.66      7.87 o 
  -7   8   2       10.42        5.80      2.13 o 
  -6   8   2       32.97       30.02      2.49 o 
  -5   8   2        8.60        6.50      1.60 o 
  -4   8   2     1503.99     1434.91     16.82 o 
  -3   8   2     1187.18     1200.97     15.02 o 
  -2   8   2      790.86      804.28      9.67 o 
  -1   8   2        1.27       10.37      1.36 o 
   0   8   2       15.76       22.83      1.19 o 
   1   8   2      231.74      383.71      5.39 o 
   2   8   2     1649.25     1714.38     16.57 o 
   3   8   2        9.51        2.37      1.45 o 
   4   8   2        4.05        6.59      1.82 o 
   5   8   2     1112.68     1157.43     14.78 o 
   6   8   2      325.74      281.70      6.90 o 
   7   8   2      161.45      125.25      6.44 o 
   8   8   2        6.78       13.82      3.86 o 
   9   8   2      905.40      957.82     23.05 o 
 -11   9   2        0.00       -1.64      5.66 o 
 -10   9   2       57.92       59.71      7.14 o 
  -9   9   2       14.36        3.40      3.92 o 
  -8   9   2       59.83       70.06      5.46 o 
  -7   9   2      115.66      125.79      5.02 o 
  -6   9   2      339.53      337.45      6.70 o 
  -5   9   2       24.86       24.78      2.29 o 
  -4   9   2       84.03       81.97      4.15 o 
  -3   9   2      246.95      233.73      5.99 o 
  -2   9   2      382.70      334.85      6.00 o 
  -1   9   2      159.09      148.76      4.72 o 
   0   9   2      365.84      395.97      4.82 o 
   1   9   2     1493.29     1558.05     15.20 o 
   2   9   2     2704.31     2719.20     24.72 o 
   3   9   2      468.62      492.95      8.57 o 
   4   9   2      165.80      149.92      4.94 o 
   5   9   2       17.86       15.06      2.36 o 
   6   9   2        1.45        0.28      2.10 o 
   7   9   2      264.32      250.58      8.65 o 
   8   9   2       12.72       17.03      4.10 o 
   9   9   2        2.19        5.22      5.37 o 
 -10  10   2       21.68       24.75      6.04 o 
  -9  10   2       25.69       30.90      6.03 o 
  -8  10   2      183.36      195.29      7.84 o 
  -7  10   2       20.01       14.01      2.70 o 
  -6  10   2      319.05      299.16      6.56 o 
  -5  10   2      588.31      612.72     10.06 o 
  -4  10   2       62.73       57.70      5.50 o 
  -3  10   2      131.45      128.76      4.04 o 
  -2  10   2     1382.38     1389.62     14.51 o 
  -1  10   2      464.19      420.23      6.37 o 
   0  10   2       62.45       95.32      2.19 o 
   1  10   2      224.97      202.88      4.94 o 
   2  10   2      747.22      746.15      8.95 o 
   3  10   2        9.19       12.64      1.90 o 
   4  10   2     2609.51     2612.35     34.61 o 
   5  10   2      145.28      141.04      5.74 o 
   6  10   2       48.54       48.90      4.54 o 
   7  10   2        0.01       -2.24      2.95 o 
   8  10   2      116.79      120.14      7.93 o 
   9  10   2        2.92        2.90      5.23 o 
 -10  11   2       51.03       69.95      8.15 o 
  -9  11   2      339.20      374.42     13.88 o 
  -8  11   2        4.79        0.09      2.90 o 
  -7  11   2      237.45      245.27      7.04 o 
  -6  11   2        1.89        2.42      1.94 o 
  -5  11   2      137.56      127.93      5.14 o 
  -4  11   2       57.67       46.21      3.57 o 
  -3  11   2      293.62      280.01      6.35 o 
  -2  11   2        4.95        6.52      1.27 o 
  -1  11   2        0.59        2.19      1.18 o 
   0  11   2       37.03       31.54      1.83 o 
   1  11   2      149.27      141.12      3.94 o 
   2  11   2        7.39        8.95      1.37 o 
   3  11   2     2173.47     2166.41     21.34 o 
   4  11   2      344.91      315.50      8.45 o 
   5  11   2      275.96      260.00      9.09 o 
   6  11   2        0.28       -0.32      2.81 o 
   7  11   2      258.37      275.69     10.93 o 
   8  11   2        0.01       -3.23      4.30 o 
   9  11   2       10.09       12.52      6.14 o 
 -10  12   2        0.98       -0.15      5.32 o 
  -9  12   2       36.08       24.87      5.76 o 
  -8  12   2       39.73       48.96      4.90 o 
  -7  12   2       17.07       20.61      3.11 o 
  -6  12   2       77.36       85.45      5.51 o 
  -5  12   2       31.86       37.85      3.34 o 
  -4  12   2      181.55      184.61      5.56 o 
  -3  12   2      434.90      407.97      7.56 o 
  -2  12   2      332.78      340.21      6.22 o 
  -1  12   2       39.59       46.14      1.95 o 
   0  12   2      237.36      264.93      5.18 o 
   1  12   2      290.87      324.93      6.65 o 
   2  12   2       48.72       40.78      4.29 o 
   3  12   2      411.50      382.07      7.04 o 
   4  12   2      160.90      164.33      6.89 o 
   5  12   2      184.71      185.12      8.78 o 
   6  12   2      482.25      472.33     12.73 o 
   7  12   2        0.07       -3.54      3.54 o 
   8  12   2      146.92      194.95     11.97 o 
   9  12   2      242.55      217.69     25.72 o 
 -10  13   2       35.91       36.27      8.57 o 
  -9  13   2        4.22        5.05      4.71 o 
  -8  13   2       16.86       23.00      4.53 o 
  -7  13   2        5.92        4.09      3.30 o 
  -6  13   2      282.81      298.94      8.08 o 
  -5  13   2        4.29        1.85      2.10 o 
  -4  13   2      285.60      284.96      6.21 o 
  -3  13   2       15.36       20.55      1.94 o 
  -2  13   2       65.13       66.99      3.46 o 
  -1  13   2        1.49        2.60      1.39 o 
   0  13   2      250.56      241.62      4.93 o 
   1  13   2       12.17       14.19      2.26 o 
   2  13   2     1866.37     1849.41     24.53 o 
   3  13   2       42.23       43.69      3.62 o 
   4  13   2      178.24      171.86      7.64 o 
   5  13   2       73.46       65.50      5.67 o 
   6  13   2      235.06      235.76      9.14 o 
   7  13   2      129.95      156.47     13.27 o 
   8  13   2        3.64        5.00      6.36 o 
  -9  14   2      282.57      302.50     19.22 o 
  -8  14   2       20.90       15.71      4.49 o 
  -7  14   2      186.45      189.39      8.28 o 
  -6  14   2        0.65       -1.95      2.45 o 
  -5  14   2       29.28       34.21      3.76 o 
  -4  14   2        6.38        4.93      1.88 o 
  -3  14   2      128.74      153.75      4.44 o 
  -2  14   2        0.21        1.10      2.02 o 
  -1  14   2        4.36        3.66      2.52 o 
   0  14   2       85.51       76.64      4.36 o 
   1  14   2       28.53       18.21      2.50 o 
   2  14   2     1616.76     1636.65     20.73 o 
   3  14   2       68.36       74.57      4.62 o 
   4  14   2        3.49        1.90      2.80 o 
   5  14   2      214.12      220.91      9.58 o 
   6  14   2       20.94       16.42      4.10 o 
   7  14   2        6.91        5.57      5.66 o 
   8  14   2        9.14       13.03      6.21 o 
  -9  15   2      197.07      214.60     15.26 o 
  -8  15   2        0.50       -3.86      3.86 o 
  -7  15   2       74.36       61.42      5.61 o 
  -6  15   2       28.24       25.17      3.59 o 
  -5  15   2      402.69      435.68     10.36 o 
  -4  15   2       79.49       79.40      5.01 o 
  -3  15   2      159.60      166.88      6.86 o 
  -2  15   2       12.00       10.60      4.24 o 
  -1  15   2      259.66      266.16      7.93 o 
   0  15   2      305.29      305.00      6.84 o 
   1  15   2        9.08       10.28      2.44 o 
   2  15   2      699.57      664.32     11.57 o 
   3  15   2      204.46      193.66      9.91 o 
   4  15   2      104.69       94.05      6.01 o 
   5  15   2       41.60       39.62      5.26 o 
   6  15   2        8.88        5.87      3.80 o 
   7  15   2      193.71      191.13     11.68 o 
   8  15   2       13.57       29.04      8.23 o 
  -8  16   2      110.59      100.09     10.76 o 
  -7  16   2       62.24       62.17      5.90 o 
  -6  16   2      426.23      432.97     10.41 o 
  -5  16   2       21.12       37.46      4.22 o 
  -4  16   2        6.62        2.68      2.70 o 
  -3  16   2        1.19        0.55      2.49 o 
  -2  16   2     1293.92     1298.45     22.00 o 
  -1  16   2        4.50        1.97      2.86 o 
   0  16   2      310.88      321.08      9.84 o 
   1  16   2      135.93      128.57      8.79 o 
   2  16   2      426.32      435.40      9.40 o 
   3  16   2       18.18       18.42      3.98 o 
   4  16   2      176.89      180.50      8.13 o 
   5  16   2       98.32      110.26      7.06 o 
   6  16   2       73.81       77.93      7.18 o 
   7  16   2       16.75       18.01      6.17 o 
  -8  17   2        6.41       13.16      5.34 o 
  -7  17   2       26.28       21.12      4.75 o 
  -6  17   2       36.96       28.22      4.18 o 
  -5  17   2       18.25       24.43      4.03 o 
  -4  17   2        0.05       -1.63      2.57 o 
  -3  17   2      197.71      197.87      7.93 o 
  -2  17   2      176.02      192.69      7.64 o 
  -1  17   2      544.74      550.77     16.39 o 
   0  17   2       53.76       52.13      4.26 o 
   1  17   2      142.39      149.01      6.61 o 
   2  17   2        6.12        4.60      2.69 o 
   3  17   2      170.84      179.59      7.16 o 
   4  17   2        0.01       -1.02      3.20 o 
   5  17   2        4.78        4.25      4.06 o 
   6  17   2        0.40       -2.64      4.24 o 
   7  17   2      156.59      169.37     19.88 o 
  -7  18   2       49.22       53.85      6.85 o 
  -6  18   2       56.38       70.80      6.28 o 
  -5  18   2       60.78       68.95      6.90 o 
  -4  18   2       10.56       11.88      3.41 o 
  -3  18   2        1.12        2.69      2.80 o 
  -2  18   2       62.99       54.28      6.00 o 
  -1  18   2        2.32        0.56      2.87 o 
   0  18   2       56.76       46.31      4.40 o 
   1  18   2      321.73      353.23     11.81 o 
   2  18   2       17.04       19.86      3.85 o 
   3  18   2      344.55      302.83      9.88 o 
   4  18   2       24.72       18.37      6.45 o 
   5  18   2       42.97       36.12      7.76 o 
   6  18   2       23.51       25.04      6.58 o 
  -7  19   2       36.31       29.40      6.34 o 
  -6  19   2      312.84      348.41     11.93 o 
  -5  19   2       17.38       14.77      4.89 o 
  -4  19   2       98.06       90.30      7.09 o 
  -3  19   2        7.62        7.36      3.96 o 
  -2  19   2        0.20       -1.53      3.64 o 
  -1  19   2      408.84      403.11     12.29 o 
   0  19   2      291.62      269.96     10.29 o 
   1  19   2       27.06       25.26      4.46 o 
   2  19   2      210.89      194.55     10.44 o 
   3  19   2       69.15       58.56      6.83 o 
   4  19   2       16.88       21.49      5.16 o 
   5  19   2        3.39        6.35      4.86 o 
   6  19   2      114.32      124.17     12.25 o 
  -6  20   2       63.64      102.35     11.18 o 
  -5  20   2       41.70       44.53      6.22 o 
  -4  20   2        4.95        1.67      4.16 o 
  -3  20   2      129.57      146.68      8.93 o 
  -2  20   2        6.70        7.74      4.77 o 
  -1  20   2        2.12       -2.12      3.80 o 
   0  20   2      194.27      207.79     15.37 o 
   1  20   2       54.56       53.74      9.61 o 
   2  20   2      189.82      177.78      9.44 o 
   3  20   2       83.43       69.51     12.05 o 
   4  20   2        0.57        1.10      4.34 o 
   5  20   2       47.75       52.73      8.27 o 
  -5  21   2       77.09       84.54      7.94 o 
  -4  21   2        0.20       -0.75      4.68 o 
  -3  21   2       42.09       45.90      7.36 o 
  -2  21   2       13.59       14.98      5.46 o 
  -1  21   2      132.25      138.56     12.52 o 
   0  21   2      382.46      384.80     32.97 o 
   1  21   2       90.37       89.76      8.35 o 
   2  21   2       74.23       74.27      7.99 o 
   3  21   2        7.30        4.18      4.65 o 
   4  21   2        5.91       12.28      5.92 o 
  -4  22   2        5.20        2.82      5.16 o 
  -3  22   2       33.99       20.82      6.14 o 
  -2  22   2       55.99       66.21      7.91 o 
  -1  22   2        0.25       -0.86      4.72 o 
   0  22   2      209.01      249.56     20.74 o 
   1  22   2      142.37      138.66     10.53 o 
   2  22   2       65.49       58.26      7.64 o 
   3  22   2       34.61       36.11      7.14 o 
  -3  23   2        9.24        0.60      5.12 o 
  -2  23   2      196.51      199.31     11.32 o 
  -1  23   2        0.52        7.48      5.58 o 
   0  23   2       16.80        4.98      5.36 o 
   1  23   2       54.51       53.89      7.73 o 
 -11   0   3      167.89      179.75     16.72 o 
  -9   0   3      173.29      150.85     18.92 o 
  -7   0   3     6169.24     6081.98     90.24 o 
  -5   0   3      710.14      734.94     16.37 o 
  -3   0   3      495.07      427.40     12.63 o 
  -1   0   3      146.74      152.41      3.52 o 
   1   0   3     1052.89     1174.25     19.68 o 
   3   0   3      201.44      214.44      7.98 o 
   5   0   3      782.93      797.96     25.53 o 
   7   0   3      229.70      200.29     10.49 o 
   9   0   3      129.16      139.70     15.74 o 
 -12   1   3      234.29      255.22     17.40 o 
 -11   1   3       16.44       16.33      5.61 o 
 -10   1   3      467.94      506.28     18.86 o 
  -9   1   3      134.26      120.40      6.54 o 
  -8   1   3     1854.77     1812.00     26.33 o 
  -7   1   3     1777.69     1753.85     24.93 o 
  -6   1   3      386.70      389.49      8.81 o 
  -5   1   3      554.77      615.26     10.04 o 
  -4   1   3      172.99      251.83      4.71 o 
  -3   1   3     1698.75     1825.97     15.42 o 
  -2   1   3      853.98      761.83      7.37 o 
  -1   1   3     2316.16     2284.61     20.18 o 
   0   1   3     1154.41     1009.80      7.35 o 
   1   1   3      578.48      590.93      6.17 o 
   2   1   3        5.47        8.37      0.91 o 
   3   1   3      105.63      109.22      2.42 o 
   4   1   3      114.43      105.39      2.70 o 
   5   1   3       10.27       17.90      2.19 o 
   6   1   3        1.11        2.59      2.54 o 
   7   1   3      491.76      483.18     13.80 o 
   8   1   3      386.49      357.14     12.07 o 
   9   1   3        0.06       -4.44      4.61 o 
  10   1   3        0.22        3.75      8.62 o 
 -12   2   3        5.50       -0.94      9.11 o 
 -11   2   3       54.56       68.53      7.97 o 
 -10   2   3       21.06       20.77      5.63 o 
  -9   2   3       51.93       44.08      5.71 o 
  -8   2   3     1330.96     1345.57     22.73 o 
  -7   2   3      184.83      188.08      7.16 o 
  -6   2   3      448.16      403.57      8.25 o 
  -5   2   3      368.25      399.53      6.39 o 
  -4   2   3      273.47      328.22      4.76 o 
  -3   2   3      729.23      781.62      7.53 o 
  -2   2   3      287.45      237.63      3.36 o 
  -1   2   3       85.73       70.59      1.93 o 
   0   2   3      382.58      467.93      4.72 o 
   1   2   3       76.63       56.86      2.47 o 
   2   2   3       22.42       13.40      0.99 o 
   3   2   3      192.55      179.43      3.68 o 
   4   2   3      234.53      268.58      5.70 o 
   5   2   3      191.28      234.26      5.02 o 
   6   2   3      820.20      868.28     12.57 o 
   7   2   3        6.67        5.63      3.12 o 
   8   2   3      160.67      142.50      8.33 o 
   9   2   3        0.20       -4.70      4.70 o 
  10   2   3      160.80      169.92     22.40 o 
 -11   3   3        0.02        0.32      5.53 o 
 -10   3   3       11.00        8.12      4.44 o 
  -9   3   3      354.80      365.61     12.52 o 
  -8   3   3       86.50      103.98      4.53 o 
  -7   3   3     1272.50     1202.36     15.03 o 
  -6   3   3      301.75      278.47      6.82 o 
  -5   3   3     1283.28     1222.87     13.66 o 
  -4   3   3      577.27      653.89      6.21 o 
  -3   3   3     1367.40     1489.27     13.74 o 
  -2   3   3      912.27      931.90      8.66 o 
  -1   3   3     2546.55     2426.32     17.22 o 
   0   3   3     2444.12     2747.33     22.13 o 
   1   3   3      386.50      349.75      7.72 o 
   2   3   3        3.12        3.10      1.14 o 
   3   3   3        6.16        9.24      1.24 o 
   4   3   3        9.77       11.28      1.34 o 
   5   3   3      164.98      163.82      6.30 o 
   6   3   3      213.60      227.58      7.29 o 
   7   3   3      784.79      748.57     13.90 o 
   8   3   3       40.03       19.44      6.84 o 
   9   3   3       72.72       87.09      8.08 o 
 -11   4   3      211.18      248.22     13.09 o 
 -10   4   3      158.02      150.86     11.66 o 
  -9   4   3        0.63       -2.78      3.58 o 
  -8   4   3     2518.49     2571.66     42.11 o 
  -7   4   3        4.99        4.96      1.59 o 
  -6   4   3      158.50      132.12      3.56 o 
  -5   4   3       33.22       35.57      1.64 o 
  -4   4   3      467.62      513.78      5.38 o 
  -3   4   3     1730.74     1833.57     14.66 o 
  -2   4   3       44.07       41.17      1.60 o 
  -1   4   3        6.51        4.61      0.81 o 
   0   4   3      246.14      259.74      3.71 o 
   1   4   3     8052.77     8396.03     71.30 o 
   2   4   3      158.13      133.21      6.68 o 
   3   4   3        1.97        3.26      1.14 o 
   4   4   3      348.67      382.46      5.13 o 
   5   4   3      435.88      412.24      9.33 o 
   6   4   3       47.71       54.26      5.37 o 
   7   4   3        0.82       -2.45      2.45 o 
   8   4   3       66.66       56.64      6.18 o 
   9   4   3       42.89       55.67      7.95 o 
 -11   5   3       50.05       43.50      7.04 o 
 -10   5   3      167.86      189.78     10.87 o 
  -9   5   3      458.70      441.68     16.20 o 
  -8   5   3      528.23      465.68     11.22 o 
  -7   5   3      277.25      276.51     10.04 o 
  -6   5   3      861.56      869.78     10.82 o 
  -5   5   3      552.72      576.39      6.78 o 
  -4   5   3      981.85      995.10      9.73 o 
  -3   5   3       92.22      106.44      2.71 o 
  -2   5   3     1488.05     1482.29     13.04 o 
  -1   5   3     1665.18     1914.42     18.76 o 
   0   5   3     1155.91     1119.39      9.66 o 
   1   5   3       90.90      107.31      2.61 o 
   2   5   3     1381.26     1358.91     15.42 o 
   3   5   3      287.23      310.33      7.98 o 
   4   5   3      462.01      414.09      5.86 o 
   5   5   3      116.68      119.86      4.32 o 
   6   5   3      111.35      104.38      4.46 o 
   7   5   3        0.16       -0.63      2.58 o 
   8   5   3      348.74      368.16     13.51 o 
   9   5   3        4.13        2.69      5.29 o 
 -11   6   3       86.72       91.03     11.21 o 
 -10   6   3       53.02       52.20      6.68 o 
  -9   6   3        2.22        5.75      3.96 o 
  -8   6   3        4.25        5.21      2.23 o 
  -7   6   3      807.85      781.99     13.28 o 
  -6   6   3      106.18      134.60      4.33 o 
  -5   6   3       43.90       62.68      2.52 o 
  -4   6   3       96.99      109.82      2.61 o 
  -3   6   3     2675.83     2644.01     21.80 o 
  -2   6   3       85.90      100.01      3.87 o 
  -1   6   3      122.75      136.89      3.29 o 
   0   6   3       41.41       53.22      1.81 o 
   1   6   3      121.95      188.61      4.01 o 
   2   6   3      217.75      181.03      3.80 o 
   3   6   3        3.79        4.93      1.59 o 
   4   6   3       12.02        8.97      1.59 o 
   5   6   3      754.36      757.78     11.75 o 
   6   6   3      538.19      526.89      9.31 o 
   7   6   3      311.78      310.93     11.45 o 
   8   6   3        3.46        4.67      3.67 o 
   9   6   3      203.63      205.07     12.53 o 
 -11   7   3       22.60       19.98      6.88 o 
 -10   7   3       83.21       72.50      7.62 o 
  -9   7   3       61.72       50.31      6.12 o 
  -8   7   3       60.01       92.35      5.10 o 
  -7   7   3      106.90       98.13      5.26 o 
  -6   7   3      152.86      159.72      4.82 o 
  -5   7   3      621.55      620.83      8.68 o 
  -4   7   3       56.82       70.87      2.79 o 
  -3   7   3       38.69       56.93      2.24 o 
  -2   7   3     1338.84     1320.01     13.42 o 
  -1   7   3     4145.36     4254.12     40.29 o 
   0   7   3      656.18      822.32      9.27 o 
   1   7   3      517.01      554.64      8.49 o 
   2   7   3      809.15      921.44     12.03 o 
   3   7   3      737.87      795.53     11.25 o 
   4   7   3      721.48      708.07     14.85 o 
   5   7   3      114.77      138.06      6.08 o 
   6   7   3       36.16       30.18      3.04 o 
   7   7   3      429.02      401.86      8.84 o 
   8   7   3      276.12      278.82     10.34 o 
   9   7   3        1.04       -1.80      4.94 o 
 -11   8   3       44.83       47.01      7.35 o 
 -10   8   3      332.77      348.02     17.52 o 
  -9   8   3        0.32        1.82      3.80 o 
  -8   8   3      357.12      332.49      9.13 o 
  -7   8   3      380.65      410.09      8.29 o 
  -6   8   3       89.91       92.65      4.14 o 
  -5   8   3        1.73        1.31      1.58 o 
  -4   8   3      564.83      523.36      7.02 o 
  -3   8   3      388.20      424.89      7.79 o 
  -2   8   3      171.50      146.64      2.94 o 
  -1   8   3      186.36      209.80      4.60 o 
   0   8   3      718.63      685.66      8.21 o 
   1   8   3        0.01        1.85      1.20 o 
   2   8   3     2423.63     2425.20     26.19 o 
   3   8   3      389.19      397.72      7.67 o 
   4   8   3       79.92       87.92      4.10 o 
   5   8   3      654.94      664.46     12.38 o 
   6   8   3      272.90      300.73      7.86 o 
   7   8   3       10.61        6.42      2.85 o 
   8   8   3       15.59       12.10      4.78 o 
   9   8   3       13.87       16.59      6.40 o 
 -11   9   3        8.07        4.43      6.18 o 
 -10   9   3       43.28       43.95      6.96 o 
  -9   9   3       44.37       45.33      5.95 o 
  -8   9   3       13.27       14.64      3.29 o 
  -7   9   3        0.04       -0.09      2.00 o 
  -6   9   3      990.83      951.23     15.03 o 
  -5   9   3     2082.68     2152.25     23.67 o 
  -4   9   3      404.79      404.61      8.23 o 
  -3   9   3       27.27       35.20      2.14 o 
  -2   9   3       61.15       61.38      2.35 o 
  -1   9   3     1437.48     1542.81     16.84 o 
   0   9   3      219.40      260.92      4.88 o 
   1   9   3       63.84       59.28      2.87 o 
   2   9   3      114.44      110.36      4.06 o 
   3   9   3     2404.80     2245.62     29.33 o 
   4   9   3      607.97      565.31     11.07 o 
   5   9   3        0.21       -0.26      2.20 o 
   6   9   3        1.53       -0.36      2.77 o 
   7   9   3      168.87      168.66     10.83 o 
   8   9   3        1.44        0.07      4.29 o 
   9   9   3        0.15       -0.46      5.54 o 
 -11  10   3      315.91      390.50     35.62 o 
 -10  10   3      103.55      108.92      8.90 o 
  -9  10   3       18.44       26.32      5.30 o 
  -8  10   3      253.93      269.59      8.66 o 
  -7  10   3      300.59      254.75      6.40 o 
  -6  10   3      123.41      118.55      4.44 o 
  -5  10   3        2.74        2.39      1.85 o 
  -4  10   3      393.82      388.72      7.15 o 
  -3  10   3     1066.00     1041.03     11.79 o 
  -2  10   3      253.52      282.20      4.92 o 
  -1  10   3        2.88        2.49      1.00 o 
   0  10   3       69.90       68.23      3.92 o 
   1  10   3     1596.20     1597.62     17.05 o 
   2  10   3       14.34       15.15      3.02 o 
   3  10   3      253.19      250.28      9.64 o 
   4  10   3       55.91       47.11      3.94 o 
   5  10   3      343.80      328.25      8.19 o 
   6  10   3      171.13      186.96     10.75 o 
   7  10   3       24.87       18.19      4.24 o 
   8  10   3        0.45        2.70      4.45 o 
   9  10   3      176.15      224.49     26.09 o 
 -10  11   3       55.26       69.05      7.82 o 
  -9  11   3       12.31       16.92      4.32 o 
  -8  11   3       30.16       22.11      3.85 o 
  -7  11   3        9.71       11.25      2.55 o 
  -6  11   3      271.84      265.25      8.46 o 
  -5  11   3       59.49       53.62      3.60 o 
  -4  11   3      905.61      922.38     15.08 o 
  -3  11   3     1269.57     1362.60     17.41 o 
  -2  11   3      290.75      315.86      5.69 o 
  -1  11   3       11.87       24.23      1.66 o 
   0  11   3      359.72      333.26      6.41 o 
   1  11   3        2.59        3.55      1.35 o 
   2  11   3        3.65        3.72      1.52 o 
   3  11   3      175.35      192.94      7.80 o 
   4  11   3      261.39      240.91      7.94 o 
   5  11   3      108.65      105.57      5.45 o 
   6  11   3      197.26      185.58      7.30 o 
   7  11   3       77.26       71.26      6.10 o 
   8  11   3      241.91      246.93     11.67 o 
 -10  12   3      211.33      236.05     15.47 o 
  -9  12   3        4.28       -3.65      3.65 o 
  -8  12   3       11.61       12.38      3.52 o 
  -7  12   3       63.82       68.87      4.13 o 
  -6  12   3       23.34       26.75      3.56 o 
  -5  12   3       38.93       39.93      3.51 o 
  -4  12   3        7.76       11.04      2.29 o 
  -3  12   3      110.84      100.36      3.75 o 
  -2  12   3      250.09      271.78      5.70 o 
  -1  12   3      136.45      126.39      3.89 o 
   0  12   3       14.20        7.16      1.51 o 
   1  12   3     1690.72     1604.20     16.37 o 
   2  12   3      358.66      340.73      7.10 o 
   3  12   3      108.79      110.11      4.84 o 
   4  12   3       85.18       74.78      4.93 o 
   5  12   3       68.82       77.32      4.97 o 
   6  12   3       48.25       52.31      5.14 o 
   7  12   3       28.99       28.30      6.19 o 
   8  12   3        8.16        9.55      5.31 o 
 -10  13   3       31.91       24.61      7.33 o 
  -9  13   3       63.31       55.47      7.49 o 
  -8  13   3        0.46        0.50      3.45 o 
  -7  13   3        0.93       -1.95      2.44 o 
  -6  13   3        2.07       -0.30      2.34 o 
  -5  13   3      910.64      897.52     12.97 o 
  -4  13   3      442.83      425.78      8.34 o 
  -3  13   3      687.94      629.03      9.93 o 
  -2  13   3      967.59     1004.06     19.00 o 
  -1  13   3      813.92      820.10      9.32 o 
   0  13   3      192.32      182.37      4.49 o 
   1  13   3       15.72       16.99      2.16 o 
   2  13   3      925.21      970.21     13.75 o 
   3  13   3     1164.72     1154.09     16.27 o 
   4  13   3       24.15       23.54      5.44 o 
   5  13   3        9.73        7.14      3.55 o 
   6  13   3       96.51      108.03      6.98 o 
   7  13   3        5.00        4.03      4.44 o 
   8  13   3       34.71       34.71      6.46 o 
  -9  14   3       11.64       18.64      6.31 o 
  -8  14   3        0.07        7.77      4.10 o 
  -7  14   3       17.25       21.94      3.62 o 
  -6  14   3       20.12        8.82      2.57 o 
  -5  14   3      530.95      540.07      9.19 o 
  -4  14   3      482.27      546.17     12.27 o 
  -3  14   3      177.19      173.54      5.18 o 
  -2  14   3      253.83      217.22     11.08 o 
  -1  14   3       21.84       23.79      2.41 o 
   0  14   3       41.26       32.77      2.75 o 
   1  14   3       18.74       23.11      3.47 o 
   2  14   3      278.07      276.91      8.18 o 
   3  14   3       23.62       24.90      3.63 o 
   4  14   3       10.21       10.05      3.70 o 
   5  14   3       29.20       19.92      4.52 o 
   6  14   3      530.31      534.52     15.54 o 
   7  14   3       16.41        5.07      4.57 o 
  -9  15   3        1.28       -4.67      4.99 o 
  -8  15   3      128.25      144.48      9.16 o 
  -7  15   3       71.71       74.49      4.92 o 
  -6  15   3       66.22       89.27      5.34 o 
  -5  15   3      360.16      382.26      8.97 o 
  -4  15   3      262.35      261.95      7.87 o 
  -3  15   3       30.55       35.94      2.83 o 
  -2  15   3        0.20       -0.78      1.46 o 
  -1  15   3      715.88      747.59     11.17 o 
   0  15   3      213.51      194.75      7.59 o 
   1  15   3      139.51      148.64      5.49 o 
   2  15   3       15.68       12.84      3.07 o 
   3  15   3       51.93       49.63      5.62 o 
   4  15   3      136.82      148.44      7.49 o 
   5  15   3       55.57       52.84      5.95 o 
   6  15   3        0.01       -0.61      3.75 o 
   7  15   3      136.08      136.49      9.71 o 
  -9  16   3        1.70       -6.78      6.78 o 
  -8  16   3        0.00        2.78      5.34 o 
  -7  16   3       40.17       55.51      6.24 o 
  -6  16   3        4.68        7.77      3.17 o 
  -5  16   3       50.94       66.68      4.68 o 
  -4  16   3       28.07       30.09      3.60 o 
  -3  16   3        4.65        6.38      2.73 o 
  -2  16   3        0.09       -1.22      2.30 o 
  -1  16   3      184.21      177.60      6.75 o 
   0  16   3       90.69      112.35      5.52 o 
   1  16   3      626.84      637.74     11.23 o 
   2  16   3       10.14       10.67      3.19 o 
   3  16   3       63.30       78.35      5.73 o 
   4  16   3        1.94        1.86      3.35 o 
   5  16   3       21.85       20.84      4.82 o 
   6  16   3       13.01       11.40      4.45 o 
   7  16   3       17.47        8.52      7.09 o 
  -8  17   3       41.95       48.37      7.72 o 
  -7  17   3       13.29        7.22      4.56 o 
  -6  17   3       69.85       51.05      5.27 o 
  -5  17   3      458.12      471.59     13.92 o 
  -4  17   3      166.63      162.51     10.78 o 
  -3  17   3      270.28      252.52     10.94 o 
  -2  17   3        0.81       -0.40      2.78 o 
  -1  17   3        0.02       -1.37      3.23 o 
   0  17   3       76.45       85.09      9.38 o 
   1  17   3      324.06      318.06     11.50 o 
   2  17   3      191.00      184.11      7.74 o 
   3  17   3      480.66      463.85     14.19 o 
   4  17   3      133.87      115.19      7.27 o 
   5  17   3       14.01        7.99      4.50 o 
   6  17   3       93.13       93.13      7.48 o 
  -8  18   3       42.06       16.16     12.71 o 
  -7  18   3        0.34        1.84      4.43 o 
  -6  18   3      207.19      214.07      9.52 o 
  -5  18   3        2.12        1.30      3.75 o 
  -4  18   3        4.45        0.81      3.46 o 
  -3  18   3       27.00       25.34      4.90 o 
  -2  18   3      199.66      231.47     10.98 o 
  -1  18   3      395.22      427.56     18.00 o 
   0  18   3       26.16       28.36      6.86 o 
   1  18   3      541.98      530.07     13.55 o 
   2  18   3       47.90       54.60      5.56 o 
   3  18   3      365.95      372.87     13.98 o 
   4  18   3       11.41        8.16      4.53 o 
   5  18   3       10.75        6.06      5.41 o 
   6  18   3       72.67       76.46      9.63 o 
  -7  19   3       70.71       74.33      8.14 o 
  -6  19   3       24.32       18.95      5.28 o 
  -5  19   3      111.64      124.32      8.53 o 
  -4  19   3       26.66       24.77      4.87 o 
  -3  19   3       65.65       70.11      7.17 o 
  -2  19   3      134.60      127.66      8.90 o 
  -1  19   3      465.60      480.31     17.76 o 
   0  19   3        0.43       -1.72      3.76 o 
   1  19   3        4.64        3.41      4.15 o 
   2  19   3      267.63      238.30     11.50 o 
   3  19   3      170.52      162.16     10.64 o 
   4  19   3        7.94       10.66      4.80 o 
   5  19   3        4.03        0.57      5.45 o 
  -6  20   3       11.27       12.23      4.95 o 
  -5  20   3        4.95        1.12      4.50 o 
  -4  20   3        2.55       -3.84      3.84 o 
  -3  20   3       26.25       17.76      5.38 o 
  -2  20   3        1.39        0.31      4.09 o 
  -1  20   3       42.71       49.42      8.21 o 
   0  20   3        0.01        0.80      4.27 o 
   1  20   3        0.70       -4.15      4.22 o 
   2  20   3       43.47       54.61      7.00 o 
   3  20   3       14.43        5.90      5.05 o 
   4  20   3        5.95        1.52      5.18 o 
  -5  21   3       27.28       25.90      5.87 o 
  -4  21   3       41.31       36.46      6.21 o 
  -3  21   3      118.45      129.38      9.98 o 
  -2  21   3       53.88       54.45      7.11 o 
  -1  21   3       49.86       48.87      6.93 o 
   0  21   3       68.23       69.85      7.81 o 
   1  21   3       46.34       48.09      6.95 o 
   2  21   3      139.58      133.23     11.87 o 
   3  21   3       11.41        5.57      5.42 o 
  -4  22   3       41.97       50.80      6.97 o 
  -3  22   3       42.22       42.64      8.90 o 
  -2  22   3        0.07       -4.68      4.68 o 
  -1  22   3       31.03       23.37      6.53 o 
   0  22   3        3.95        1.05      6.10 o 
   1  22   3      243.08      215.17     17.00 o 
   2  22   3        3.09       -1.27      5.02 o 
  -2  23   3        1.42       -5.04      5.04 o 
  -1  23   3        3.58        4.60      5.81 o 
   0  23   3      134.01      112.30     10.25 o 
 -12   0   4        3.12       -0.71      7.91 o 
 -10   0   4      862.83      829.06     41.26 o 
  -8   0   4      568.63      590.23     18.88 o 
  -6   0   4      167.06      171.84     10.83 o 
  -4   0   4      459.06      494.99     11.71 o 
  -2   0   4     1777.06     1549.38     23.77 o 
   0   0   4      718.56      927.47     10.30 o 
   2   0   4      293.39      309.78      8.76 o 
   4   0   4        0.67        3.11      2.55 o 
   6   0   4      982.48      964.91     26.66 o 
   8   0   4       24.44       14.20      7.54 o 
 -12   1   4      272.74      304.06     17.03 o 
 -11   1   4       40.22       27.68      6.33 o 
 -10   1   4       65.39       76.77     13.19 o 
  -9   1   4      228.37      224.75      7.48 o 
  -8   1   4        1.57        1.94      2.70 o 
  -7   1   4      113.84       90.51      4.86 o 
  -6   1   4      148.15      148.66      6.45 o 
  -5   1   4      171.45      175.42      6.61 o 
  -4   1   4       97.89       65.21      2.31 o 
  -3   1   4      528.55      532.08      7.26 o 
  -2   1   4        5.35        7.76      1.09 o 
  -1   1   4      343.55      303.49      3.40 o 
   0   1   4     2199.82     2401.80     18.99 o 
   1   1   4     1292.67     1379.60     16.64 o 
   2   1   4        0.69        2.60      1.09 o 
   3   1   4      210.93      212.87      3.81 o 
   4   1   4        0.08        0.28      1.30 o 
   5   1   4      216.43      205.56      5.55 o 
   6   1   4        9.86       10.86      2.71 o 
   7   1   4      169.30      150.79      9.82 o 
   8   1   4      189.99      193.24     15.22 o 
   9   1   4      148.98      145.80     11.57 o 
 -12   2   4       17.47       17.77      6.52 o 
 -11   2   4      269.76      292.57     16.69 o 
 -10   2   4      148.16      149.36      9.90 o 
  -9   2   4       90.05       92.56      5.92 o 
  -8   2   4      127.16      129.58      6.36 o 
  -7   2   4     2102.16     2073.36     26.37 o 
  -6   2   4      575.82      559.75     10.24 o 
  -5   2   4       65.14       94.63      3.81 o 
  -4   2   4       24.76       54.59      2.20 o 
  -3   2   4      783.42      943.46     10.14 o 
  -2   2   4     3149.73     3198.18     25.76 o 
  -1   2   4      952.87     1053.18      9.72 o 
   0   2   4      771.61      779.45      8.02 o 
   1   2   4       55.10       43.96      2.28 o 
   2   2   4        0.04        5.55      1.52 o 
   3   2   4      513.50      495.65      9.42 o 
   4   2   4        0.82        1.91      1.31 o 
   5   2   4       48.73       52.67      2.55 o 
   6   2   4      209.80      235.86     11.86 o 
   7   2   4      146.84      157.29      9.99 o 
   8   2   4       46.48       69.36     10.67 o 
   9   2   4       81.31       71.60      8.93 o 
 -12   3   4      271.33      267.62     16.86 o 
 -11   3   4      135.30      173.03     11.20 o 
 -10   3   4        7.03        3.58      4.67 o 
  -9   3   4       40.90       39.53      5.45 o 
  -8   3   4      714.01      682.62     13.80 o 
  -7   3   4     1114.82     1030.88     15.95 o 
  -6   3   4       80.55       78.81      4.16 o 
  -5   3   4        8.72        5.34      1.18 o 
  -4   3   4     1446.75     1630.69     14.66 o 
  -3   3   4      180.20      202.64      3.43 o 
  -2   3   4       35.53       26.98      1.53 o 
  -1   3   4      941.88      919.37      9.78 o 
   0   3   4     3427.44     3677.23     30.74 o 
   1   3   4      430.90      461.98      7.96 o 
   2   3   4       49.68       41.83      3.69 o 
   3   3   4      318.91      341.54      5.64 o 
   4   3   4       79.60       72.72      2.73 o 
   5   3   4       69.30       69.38      3.59 o 
   6   3   4      221.30      212.95      8.40 o 
   7   3   4       26.04       17.87      4.93 o 
   8   3   4      352.14      367.48     15.44 o 
   9   3   4        4.09        2.71      5.18 o 
 -12   4   4       21.46        8.66     12.06 o 
 -11   4   4      183.36      177.86     13.59 o 
 -10   4   4       53.59       58.47      6.74 o 
  -9   4   4      215.12      222.51     10.53 o 
  -8   4   4       58.76       57.33      4.33 o 
  -7   4   4      170.88      159.49      4.55 o 
  -6   4   4      858.68      767.54     11.73 o 
  -5   4   4       28.85       38.64      1.75 o 
  -4   4   4      166.80      127.97      2.94 o 
  -3   4   4       17.86       15.82      1.18 o 
  -2   4   4     1881.26     2151.67     20.30 o 
  -1   4   4      386.13      496.47      5.49 o 
   0   4   4      382.29      306.05      5.02 o 
   1   4   4      206.91      286.28      5.01 o 
   2   4   4       18.31       37.76      3.22 o 
   3   4   4      486.29      486.54      6.98 o 
   4   4   4       29.46       19.66      1.96 o 
   5   4   4       63.88       65.50      4.47 o 
   6   4   4     1751.05     1794.74     23.41 o 
   7   4   4       84.61       89.05      7.99 o 
   8   4   4       62.51       63.35      8.03 o 
   9   4   4      114.14      104.09      9.72 o 
 -11   5   4       62.37       77.02      8.28 o 
 -10   5   4      104.86      119.06     10.62 o 
  -9   5   4      394.16      375.70     12.58 o 
  -8   5   4       55.30       38.91      3.81 o 
  -7   5   4        9.28        3.34      1.52 o 
  -6   5   4      486.32      503.84      6.73 o 
  -5   5   4      935.62      877.68      8.67 o 
  -4   5   4      396.50      424.02      5.33 o 
  -3   5   4        2.40        2.08      1.30 o 
  -2   5   4     1127.36     1180.67     12.43 o 
  -1   5   4      338.40      299.30      4.15 o 
   0   5   4      513.32      565.35      8.18 o 
   1   5   4     1639.83     1620.39     15.34 o 
   2   5   4      728.94      799.20     10.58 o 
   3   5   4      304.90      288.15      5.72 o 
   4   5   4       84.92       84.72      3.27 o 
   5   5   4     1046.72     1045.69     14.35 o 
   6   5   4       21.50       22.55      2.83 o 
   7   5   4      133.86      149.34      9.79 o 
   8   5   4       10.93       11.82      4.76 o 
   9   5   4      229.99      219.04     15.31 o 
 -11   6   4       22.20       18.05      6.04 o 
 -10   6   4      297.05      297.14     13.05 o 
  -9   6   4       27.20       27.30      5.10 o 
  -8   6   4      177.17      170.55      7.50 o 
  -7   6   4      833.22      772.03     21.50 o 
  -6   6   4      464.52      497.78      7.44 o 
  -5   6   4       27.01       24.25      1.71 o 
  -4   6   4        1.78        5.21      1.28 o 
  -3   6   4      631.99      664.08      9.47 o 
  -2   6   4        2.38        2.22      1.19 o 
  -1   6   4       75.19       87.44      3.35 o 
   0   6   4     1157.90     1125.08     12.96 o 
   1   6   4      820.65      891.79     11.68 o 
   2   6   4     4153.41     4131.33     43.84 o 
   3   6   4       54.12       44.64      3.30 o 
   4   6   4      187.66      176.20      5.18 o 
   5   6   4       96.65      100.35      7.42 o 
   6   6   4        8.86        5.68      2.43 o 
   7   6   4        2.56        1.23      3.26 o 
   8   6   4       49.37       36.85      7.24 o 
   9   6   4       73.71       55.29      7.79 o 
 -11   7   4       76.75       80.96      9.06 o 
 -10   7   4       83.96      100.32      8.60 o 
  -9   7   4      125.46      137.67      8.11 o 
  -8   7   4       70.99       79.42      4.73 o 
  -7   7   4      857.56      849.29     12.67 o 
  -6   7   4       78.13       67.25      3.09 o 
  -5   7   4      472.11      478.27      6.77 o 
  -4   7   4     1788.85     1797.89     17.95 o 
  -3   7   4     1868.61     1873.81     18.71 o 
  -2   7   4      499.73      487.14      8.16 o 
  -1   7   4      120.70      119.62      3.11 o 
   0   7   4     2994.56     3033.36     27.82 o 
   1   7   4       70.38       68.87      2.65 o 
   2   7   4     1381.55     1361.27     16.21 o 
   3   7   4      109.85      113.91      5.00 o 
   4   7   4      531.92      524.97      9.53 o 
   5   7   4        5.25        5.03      2.45 o 
   6   7   4        2.17        2.68      2.68 o 
   7   7   4       16.43       15.27      4.10 o 
   8   7   4      214.81      200.92     11.19 o 
 -11   8   4      294.36      292.32     13.95 o 
 -10   8   4        0.68        3.80      4.65 o 
  -9   8   4        3.73        0.85      3.38 o 
  -8   8   4       52.51       44.44      4.74 o 
  -7   8   4     1199.87     1271.96     16.66 o 
  -6   8   4      162.78      161.71      4.60 o 
  -5   8   4        0.03        0.85      1.30 o 
  -4   8   4       56.98       57.11      2.46 o 
  -3   8   4      450.25      400.44      6.13 o 
  -2   8   4     1722.35     1750.05     21.10 o 
  -1   8   4       30.48       46.57      2.21 o 
   0   8   4       55.29       51.99      2.01 o 
   1   8   4        8.51        3.50      1.52 o 
   2   8   4       24.70       10.26      2.10 o 
   3   8   4     1575.66     1582.66     21.16 o 
   4   8   4       73.83       70.86      4.76 o 
   5   8   4      188.30      191.67      6.65 o 
   6   8   4        0.05       -0.70      2.51 o 
   7   8   4      296.87      287.67     10.23 o 
   8   8   4       41.70       49.50      6.64 o 
 -11   9   4        3.30        5.61      6.36 o 
 -10   9   4        9.98        8.80      4.90 o 
  -9   9   4       37.61       35.00      5.09 o 
  -8   9   4      124.34      126.93      5.68 o 
  -7   9   4      487.15      469.29      8.30 o 
  -6   9   4       43.98       44.08      3.64 o 
  -5   9   4       98.31       95.75      4.04 o 
  -4   9   4     1563.69     1554.39     17.52 o 
  -3   9   4      815.24      760.57      9.17 o 
  -2   9   4        1.20        0.83      1.63 o 
  -1   9   4       37.36       28.51      2.35 o 
   0   9   4      630.95      587.36      8.70 o 
   1   9   4       23.00       31.85      2.39 o 
   2   9   4       63.36       65.16      4.37 o 
   3   9   4     2269.47     2301.61     31.59 o 
   4   9   4     1168.68     1132.19     17.75 o 
   5   9   4       11.82        5.07      2.52 o 
   6   9   4       66.48       68.78      5.11 o 
   7   9   4        0.01        0.19      3.45 o 
   8   9   4      227.19      254.85     12.12 o 
 -11  10   4        7.28        3.97      6.45 o 
 -10  10   4       12.64       12.37      6.09 o 
  -9  10   4       10.23        7.56      4.40 o 
  -8  10   4      211.00      198.45      6.65 o 
  -7  10   4      188.78      176.92      6.18 o 
  -6  10   4      652.09      620.62      9.66 o 
  -5  10   4        5.50        4.25      1.82 o 
  -4  10   4       43.00       49.24      2.34 o 
  -3  10   4       31.82       28.61      1.75 o 
  -2  10   4     2400.19     2473.64     31.60 o 
  -1  10   4       86.31      103.56      5.56 o 
   0  10   4      475.39      511.77      8.81 o 
   1  10   4      200.69      197.85      5.92 o 
   2  10   4      598.10      543.32     13.10 o 
   3  10   4     1088.55     1057.54     16.35 o 
   4  10   4       80.52       84.63      5.67 o 
   5  10   4        5.54        6.52      2.66 o 
   6  10   4       12.59       12.97      3.57 o 
   7  10   4       45.80       57.68      5.74 o 
   8  10   4       32.75       25.93      6.71 o 
 -10  11   4        1.02        0.78      5.63 o 
  -9  11   4      348.33      341.99     14.66 o 
  -8  11   4        8.15       -0.35      2.55 o 
  -7  11   4        3.98       -0.98      2.01 o 
  -6  11   4      306.16      301.04      7.92 o 
  -5  11   4      350.24      325.30      8.24 o 
  -4  11   4       60.61       56.10      2.37 o 
  -3  11   4       11.17       15.20      2.29 o 
  -2  11   4       94.83      103.73      4.09 o 
  -1  11   4      614.42      604.24     11.88 o 
   0  11   4        2.02        2.31      1.90 o 
   1  11   4      117.16       90.98      3.37 o 
   2  11   4       21.24       21.14      3.68 o 
   3  11   4      567.06      495.78     10.33 o 
   4  11   4        0.53       -0.99      2.58 o 
   5  11   4      443.78      450.57     10.09 o 
   6  11   4        2.85       -0.10      3.09 o 
   7  11   4       85.64       89.18      6.80 o 
   8  11   4        3.69        7.00      5.97 o 
 -10  12   4        1.68        3.89      5.44 o 
  -9  12   4      162.28      159.88     10.95 o 
  -8  12   4       47.39       45.45      4.63 o 
  -7  12   4      164.31      150.66      6.84 o 
  -6  12   4      523.85      561.12     11.02 o 
  -5  12   4        4.93        1.23      1.85 o 
  -4  12   4      307.21      308.41      6.13 o 
  -3  12   4      394.81      369.70      6.57 o 
  -2  12   4       13.08        6.89      1.32 o 
  -1  12   4       28.63       33.07      2.85 o 
   0  12   4      182.72      182.07      4.88 o 
   1  12   4        0.31        3.22      1.84 o 
   2  12   4     1318.18     1311.36     17.38 o 
   3  12   4      449.79      423.42     10.20 o 
   4  12   4       31.91       32.17      3.86 o 
   5  12   4       28.25       28.21      4.16 o 
   6  12   4        9.86        5.91      3.78 o 
   7  12   4        6.20        4.33      4.61 o 
 -10  13   4       15.57       11.11      6.02 o 
  -9  13   4      199.99      215.34     12.72 o 
  -8  13   4      124.41      133.25      8.16 o 
  -7  13   4       37.81       33.62      3.83 o 
  -6  13   4      331.88      309.72      9.30 o 
  -5  13   4        6.47        6.16      1.98 o 
  -4  13   4     1922.46     1868.52     23.39 o 
  -3  13   4       13.00       14.27      1.80 o 
  -2  13   4       72.14       76.45      3.19 o 
  -1  13   4      213.50      193.78      5.43 o 
   0  13   4      600.24      608.24     11.04 o 
   1  13   4       75.09       65.98      3.59 o 
   2  13   4      972.86      928.13     14.92 o 
   3  13   4       28.69       19.87      3.16 o 
   4  13   4      465.05      445.20     12.32 o 
   5  13   4      130.47      119.04      8.53 o 
   6  13   4        0.51        2.46      3.71 o 
   7  13   4      100.10      112.32      8.78 o 
  -9  14   4       11.79       10.10      5.49 o 
  -8  14   4        1.03        1.35      3.96 o 
  -7  14   4      343.90      338.65     13.60 o 
  -6  14   4      258.27      249.18      6.38 o 
  -5  14   4       81.72       84.34      4.09 o 
  -4  14   4        0.86        3.19      2.07 o 
  -3  14   4      108.48       94.11      4.08 o 
  -2  14   4      182.17      183.78      5.80 o 
  -1  14   4      331.68      314.25      6.25 o 
   0  14   4        4.35        4.89      1.87 o 
   1  14   4       48.63       47.11      4.18 o 
   2  14   4      103.04       97.02      5.75 o 
   3  14   4      244.52      256.44      9.58 o 
   4  14   4       20.38       20.25      4.33 o 
   5  14   4       63.52       64.00      6.27 o 
   6  14   4        0.39        2.66      3.76 o 
   7  14   4       43.36       37.38      7.35 o 
  -9  15   4       80.94       93.57      9.90 o 
  -8  15   4       86.39       88.91      7.53 o 
  -7  15   4      112.74      127.06      6.65 o 
  -6  15   4      166.12      189.00      8.75 o 
  -5  15   4      114.75      105.08      6.23 o 
  -4  15   4        0.17       -2.21      2.21 o 
  -3  15   4      135.65      124.26      5.77 o 
  -2  15   4        3.89        5.09      2.93 o 
  -1  15   4       13.29       11.09      2.64 o 
   0  15   4      693.98      647.94     13.62 o 
   1  15   4       41.41       40.01      4.02 o 
   2  15   4      154.32      153.49      6.99 o 
   3  15   4      217.91      219.40      9.26 o 
   4  15   4       21.45       13.46      4.06 o 
   5  15   4       10.82        8.39      4.38 o 
   6  15   4       42.21       36.75      6.15 o 
  -9  16   4       15.92       17.40      6.56 o 
  -8  16   4       11.81       10.38      6.63 o 
  -7  16   4       51.49       41.86      5.15 o 
  -6  16   4      387.59      368.81     10.84 o 
  -5  16   4       19.67       17.10      3.81 o 
  -4  16   4       11.47       15.56      5.46 o 
  -3  16   4        3.34        5.75      3.61 o 
  -2  16   4      811.35      797.76     31.42 o 
  -1  16   4        1.69        2.69      2.69 o 
   0  16   4       40.73       35.09      3.74 o 
   1  16   4        0.20       -1.21      2.68 o 
   2  16   4       32.89       33.98      4.24 o 
   3  16   4       71.34       62.02      5.50 o 
   4  16   4      121.48      146.01      8.58 o 
   5  16   4        3.32        0.95      4.34 o 
   6  16   4        4.96        5.60      5.21 o 
  -8  17   4        8.49       15.90      7.36 o 
  -7  17   4      117.51      106.35      7.25 o 
  -6  17   4       13.10        9.93      3.93 o 
  -5  17   4        0.56        1.71      3.20 o 
  -4  17   4       94.19       87.22      7.40 o 
  -3  17   4        1.70       -3.18      3.18 o 
  -2  17   4        2.75        3.33      3.62 o 
  -1  17   4      418.87      419.42     31.47 o 
   0  17   4      219.28      209.89     16.54 o 
   1  17   4        8.22       12.76      3.33 o 
   2  17   4       17.57       13.02      3.70 o 
   3  17   4        0.52        4.32      3.52 o 
   4  17   4       16.29       23.11      5.11 o 
   5  17   4       75.80       84.41      8.04 o 
  -7  18   4        1.64        0.03      4.11 o 
  -6  18   4      327.78      355.39     12.81 o 
  -5  18   4      104.85      100.06      6.96 o 
  -4  18   4        3.81        7.29      4.15 o 
  -3  18   4      145.45      157.04      9.62 o 
  -2  18   4        4.49        0.28      6.15 o 
  -1  18   4      308.62      262.01     20.50 o 
   0  18   4       13.15       15.90      4.65 o 
   1  18   4       28.02       24.70      5.44 o 
   2  18   4      215.84      208.26     11.58 o 
   3  18   4        1.96       10.98      6.76 o 
   4  18   4        2.56        6.11      5.40 o 
   5  18   4       80.00       85.58      8.20 o 
  -7  19   4       23.58       20.62      5.97 o 
  -6  19   4       45.54       49.89      5.93 o 
  -5  19   4      162.63      157.65      8.67 o 
  -4  19   4      217.22      231.24     13.99 o 
  -3  19   4       21.41       15.79      5.11 o 
  -2  19   4        5.02        0.60      3.80 o 
  -1  19   4      107.08      106.54      8.52 o 
   0  19   4      385.34      393.52     14.58 o 
   1  19   4      127.05      135.96      9.96 o 
   2  19   4       64.64       58.50     12.30 o 
   3  19   4        6.82        3.38      4.81 o 
   4  19   4       13.61       14.83      6.94 o 
  -6  20   4       12.81       14.24      5.07 o 
  -5  20   4        6.56        5.15      4.37 o 
  -4  20   4       47.16       56.93     10.47 o 
  -3  20   4      121.38      142.22     10.04 o 
  -2  20   4        0.43       -1.39      4.21 o 
  -1  20   4       87.70      120.29     11.38 o 
   0  20   4       47.38       60.26      8.32 o 
   1  20   4        3.03        6.30      4.60 o 
   2  20   4        0.73        1.21      4.75 o 
   3  20   4        1.81       -0.19      4.98 o 
  -5  21   4      101.85      118.04      9.87 o 
  -4  21   4        3.33        2.87      4.78 o 
  -3  21   4       23.48       15.60      5.74 o 
  -2  21   4       41.74       38.87      6.80 o 
  -1  21   4       49.15       36.43     12.29 o 
   0  21   4       35.51       39.11      6.66 o 
   1  21   4       67.94       63.39      8.99 o 
   2  21   4       40.42       45.00      8.48 o 
  -4  22   4       57.18       49.98      7.16 o 
  -3  22   4       12.38       19.01      6.37 o 
  -2  22   4      162.70      161.87     11.50 o 
  -1  22   4       60.84       73.74      8.44 o 
   0  22   4       55.25       38.78      7.25 o 
   1  22   4       14.56        3.27      5.49 o 
 -11   0   5      420.53      465.71     32.71 o 
  -9   0   5       60.04       75.65      9.91 o 
  -7   0   5      380.31      402.92     12.01 o 
  -5   0   5      185.70      213.37      8.16 o 
  -3   0   5      222.91      338.25     11.25 o 
  -1   0   5     1711.58     1947.07     21.55 o 
   1   0   5        2.10        1.50      1.69 o 
   3   0   5       33.99       44.69      4.49 o 
   5   0   5      280.29      275.91     21.20 o 
   7   0   5      553.14      520.44     23.24 o 
 -12   1   5      173.41      188.17     12.45 o 
 -11   1   5       20.38       22.50      6.03 o 
 -10   1   5       69.66       76.82     11.66 o 
  -9   1   5       87.52      102.59      5.78 o 
  -8   1   5      156.17      159.65      7.19 o 
  -7   1   5     1370.72     1259.02     18.45 o 
  -6   1   5      142.61      127.50      4.84 o 
  -5   1   5        1.31        0.24      1.50 o 
  -4   1   5      476.03      550.01      7.40 o 
  -3   1   5       38.14       60.42      3.45 o 
  -2   1   5       25.87       28.55      1.89 o 
  -1   1   5       75.66       69.21      2.51 o 
   0   1   5      501.49      650.75      7.31 o 
   1   1   5     1504.92     1541.80     17.63 o 
   2   1   5       18.05       11.48      1.91 o 
   3   1   5      438.40      424.67      8.38 o 
   4   1   5     1024.15     1012.91     14.83 o 
   5   1   5       65.89       60.26      3.88 o 
   6   1   5      130.68      146.55     12.82 o 
   7   1   5      189.77      184.45     11.32 o 
   8   1   5      172.92      178.89     15.58 o 
 -12   2   5       54.02       51.61      9.08 o 
 -11   2   5       60.50       66.87      7.88 o 
 -10   2   5      353.35      338.45     16.98 o 
  -9   2   5       50.26       44.91      4.79 o 
  -8   2   5        8.87        8.90      2.84 o 
  -7   2   5      118.48      113.87      5.47 o 
  -6   2   5      754.67      688.44     10.89 o 
  -5   2   5      132.93      114.47      3.35 o 
  -4   2   5      501.38      593.92      7.66 o 
  -3   2   5        6.28        2.95      1.24 o 
  -2   2   5      872.96      891.06      9.40 o 
  -1   2   5      195.24      156.54      3.05 o 
   0   2   5        0.36        0.76      0.87 o 
   1   2   5      796.58      795.31     11.78 o 
   2   2   5      147.44      158.44      3.76 o 
   3   2   5      426.22      467.94      7.63 o 
   4   2   5      543.31      533.72     10.04 o 
   5   2   5        1.66        3.92      2.33 o 
   6   2   5      803.05      775.27     22.10 o 
   7   2   5       69.30       73.95      7.72 o 
   8   2   5        0.92       -4.92      4.92 o 
 -12   3   5        0.97       -1.23      5.79 o 
 -11   3   5      370.46      423.84     15.82 o 
 -10   3   5       71.59       69.66      7.31 o 
  -9   3   5      115.92      122.28      6.80 o 
  -8   3   5       25.38       17.27      3.55 o 
  -7   3   5       66.31       64.35      4.30 o 
  -6   3   5       40.97       47.46      4.63 o 
  -5   3   5       12.40       17.34      1.78 o 
  -4   3   5       38.82       33.26      1.95 o 
  -3   3   5      921.67      866.96      9.29 o 
  -2   3   5        7.28        4.20      0.95 o 
  -1   3   5      412.54      514.02      6.67 o 
   0   3   5      478.01      499.40      6.14 o 
   1   3   5     1558.98     1572.10     16.47 o 
   2   3   5      182.18      169.20      3.66 o 
   3   3   5     1986.90     1974.70     22.07 o 
   4   3   5        0.53        0.33      1.71 o 
   5   3   5      636.22      690.33     15.07 o 
   6   3   5       58.45       52.61      6.21 o 
   7   3   5       80.22       80.40     10.89 o 
   8   3   5       11.48        1.35      5.14 o 
 -12   4   5      115.99      107.13     14.81 o 
 -11   4   5      157.13      185.85     13.29 o 
 -10   4   5      244.28      265.08     12.20 o 
  -9   4   5      143.02      129.32      6.51 o 
  -8   4   5      252.82      271.52      8.22 o 
  -7   4   5        3.66        2.12      2.53 o 
  -6   4   5        1.77       -0.23      1.52 o 
  -5   4   5       20.00       15.06      1.89 o 
  -4   4   5       33.57       35.07      2.53 o 
  -3   4   5     1152.28     1320.11     12.05 o 
  -2   4   5       13.90       25.60      1.51 o 
  -1   4   5     3981.88     3963.80     35.40 o 
   0   4   5      151.73      186.88      3.46 o 
   1   4   5      607.64      635.10      8.31 o 
   2   4   5       31.71       28.06      2.07 o 
   3   4   5      111.80      102.49      4.35 o 
   4   4   5      816.32      832.95     12.03 o 
   5   4   5        1.01        2.38      2.37 o 
   6   4   5      127.25      119.47      8.61 o 
   7   4   5      158.74      157.23     10.53 o 
   8   4   5        1.50        2.38      4.70 o 
 -11   5   5       93.40      113.67     11.47 o 
 -10   5   5      107.28      118.56      8.85 o 
  -9   5   5       13.63       15.28      3.36 o 
  -8   5   5      449.91      435.09     10.60 o 
  -7   5   5       69.30       65.84      3.24 o 
  -6   5   5       73.70       69.67      2.69 o 
  -5   5   5      178.97      198.24      4.00 o 
  -4   5   5      657.37      633.40      9.91 o 
  -3   5   5       59.21       61.56      2.66 o 
  -2   5   5      124.56      113.21      3.73 o 
  -1   5   5     1742.28     1906.51     18.74 o 
   0   5   5      363.36      333.93      5.18 o 
   1   5   5      148.29      180.54      5.11 o 
   2   5   5      303.02      338.91      9.06 o 
   3   5   5      848.95      824.63     10.41 o 
   4   5   5      992.88      993.39     13.77 o 
   5   5   5        7.21        8.44      2.76 o 
   6   5   5       32.79       31.84      5.49 o 
   7   5   5        0.19       -0.13      3.98 o 
   8   5   5      111.97      113.33      9.24 o 
 -11   6   5      185.96      158.76     10.89 o 
 -10   6   5      143.98      132.48      9.43 o 
  -9   6   5      118.02      125.91      8.33 o 
  -8   6   5       19.37       19.05      3.31 o 
  -7   6   5      552.47      529.84      9.13 o 
  -6   6   5      951.08      970.93     11.06 o 
  -5   6   5      693.40      658.63      9.85 o 
  -4   6   5       33.38       28.71      2.47 o 
  -3   6   5      253.36      240.71      4.88 o 
  -2   6   5      528.01      518.86      7.91 o 
  -1   6   5      506.98      608.10      7.68 o 
   0   6   5      126.70      148.00      3.54 o 
   1   6   5      185.67      193.56      4.57 o 
   2   6   5       56.04       47.03      2.68 o 
   3   6   5      582.22      558.77      8.63 o 
   4   6   5        0.00       -1.07      1.92 o 
   5   6   5      162.25      149.94      6.48 o 
   6   6   5      207.76      193.06     10.21 o 
   7   6   5      184.78      208.51     10.76 o 
   8   6   5       16.05       15.86      5.67 o 
 -11   7   5      133.96      157.25     13.17 o 
 -10   7   5       92.83      116.56      8.91 o 
  -9   7   5        5.45        3.35      3.08 o 
  -8   7   5       85.16       75.67      5.04 o 
  -7   7   5      188.52      141.33      5.00 o 
  -6   7   5      457.03      455.43     11.35 o 
  -5   7   5     1112.75     1053.01     13.20 o 
  -4   7   5      158.11      128.85      4.33 o 
  -3   7   5     2983.98     3040.07     33.36 o 
  -2   7   5      187.05      225.63      6.00 o 
  -1   7   5      547.11      553.19      7.19 o 
   0   7   5      197.53      235.22      6.41 o 
   1   7   5     1424.52     1424.13     19.29 o 
   2   7   5      430.12      431.13      8.08 o 
   3   7   5      259.66      273.59      8.69 o 
   4   7   5      909.97      877.39     12.31 o 
   5   7   5      209.76      185.65      7.54 o 
   6   7   5      113.58      123.58     10.36 o 
   7   7   5        0.07        3.94      4.33 o 
   8   7   5      241.32      233.44     17.26 o 
 -11   8   5       85.45       83.81     10.35 o 
 -10   8   5      401.57      402.46     22.39 o 
  -9   8   5        5.53        9.69      3.86 o 
  -8   8   5       84.46       74.18      5.04 o 
  -7   8   5        7.59        9.49      2.03 o 
  -6   8   5      860.46      828.08     11.12 o 
  -5   8   5       17.81       14.52      2.09 o 
  -4   8   5       13.12       12.13      1.93 o 
  -3   8   5       82.56       76.55      3.77 o 
  -2   8   5     1436.05     1396.02     16.58 o 
  -1   8   5       13.29       33.59      2.05 o 
   0   8   5       15.43       11.26      1.42 o 
   1   8   5      177.49      153.10      4.47 o 
   2   8   5      494.92      506.75     11.30 o 
   3   8   5     1761.87     1729.77     24.50 o 
   4   8   5      314.42      306.55      6.56 o 
   5   8   5       27.58       28.90      3.57 o 
   6   8   5       96.56      116.70      6.96 o 
   7   8   5      144.09      164.04     16.67 o 
   8   8   5       20.82       28.40      6.36 o 
 -11   9   5       61.36       54.72     14.90 o 
 -10   9   5        0.76        0.12      4.64 o 
  -9   9   5       14.98       16.54      5.11 o 
  -8   9   5      103.02       93.28      6.12 o 
  -7   9   5        0.06        0.43      1.95 o 
  -6   9   5        3.43        6.99      1.86 o 
  -5   9   5      554.55      571.81      9.93 o 
  -4   9   5      297.29      284.26      5.48 o 
  -3   9   5     1999.28     1896.19     23.11 o 
  -2   9   5      393.86      353.79      7.30 o 
  -1   9   5       11.54       11.17      1.60 o 
   0   9   5      334.31      390.48      8.69 o 
   1   9   5      656.44      618.07      9.39 o 
   2   9   5     1452.54     1353.46     20.47 o 
   3   9   5      684.03      622.74     12.20 o 
   4   9   5       43.91       53.16      3.99 o 
   5   9   5       71.00       87.89      4.87 o 
   6   9   5        5.66        3.78      3.53 o 
   7   9   5       17.12       15.06      5.87 o 
 -11  10   5       39.87       44.50     12.31 o 
 -10  10   5      131.93      123.18     10.53 o 
  -9  10   5      347.88      316.07     14.04 o 
  -8  10   5      108.67      102.91      6.87 o 
  -7  10   5      169.83      165.92      5.25 o 
  -6  10   5       52.12       37.50      3.54 o 
  -5  10   5      638.61      644.09     11.24 o 
  -4  10   5        1.66        0.59      1.50 o 
  -3  10   5      612.40      627.30     11.60 o 
  -2  10   5      212.25      217.63      5.86 o 
  -1  10   5       81.72       85.35      3.20 o 
   0  10   5       93.68       70.08      3.33 o 
   1  10   5      650.35      631.29     10.51 o 
   2  10   5       58.23       61.56      5.61 o 
   3  10   5      195.16      207.00      7.12 o 
   4  10   5      143.48      162.43      7.07 o 
   5  10   5       11.32        8.44      3.00 o 
   6  10   5      115.12      124.04      7.34 o 
   7  10   5       90.58       95.84      7.34 o 
 -10  11   5       54.74       28.38      6.63 o 
  -9  11   5       73.76       80.00      8.13 o 
  -8  11   5      155.05      142.61      8.17 o 
  -7  11   5        0.01        1.78      2.44 o 
  -6  11   5      345.49      319.24      8.99 o 
  -5  11   5        0.71       -0.49      1.96 o 
  -4  11   5     2207.89     2209.70     23.03 o 
  -3  11   5      525.17      565.34     10.46 o 
  -2  11   5      768.69      760.08     14.86 o 
  -1  11   5      238.26      248.97      6.42 o 
   0  11   5      439.43      414.12      8.19 o 
   1  11   5       53.29       44.83      3.42 o 
   2  11   5      159.31      162.09      6.13 o 
   3  11   5       27.08       26.26      3.45 o 
   4  11   5      702.27      659.76     14.49 o 
   5  11   5       12.06       12.21      3.41 o 
   6  11   5        6.61        7.70      4.10 o 
   7  11   5        6.85        0.74      5.38 o 
 -10  12   5      139.88      149.71     11.63 o 
  -9  12   5       11.57       14.51      5.28 o 
  -8  12   5       42.30       41.10      5.38 o 
  -7  12   5       35.10       27.87      4.99 o 
  -6  12   5      223.24      240.37      7.38 o 
  -5  12   5     1410.21     1346.08     16.24 o 
  -4  12   5      126.34      126.77      7.81 o 
  -3  12   5      486.45      489.62     10.71 o 
  -2  12   5       17.34       11.83      2.87 o 
  -1  12   5      579.26      559.65      8.76 o 
   0  12   5      129.51      138.35      6.07 o 
   1  12   5      387.50      338.24      7.83 o 
   2  12   5       30.40       24.98      4.29 o 
   3  12   5       44.67       43.31      4.51 o 
   4  12   5       29.75       23.14      3.90 o 
   5  12   5       68.82       54.46      4.83 o 
   6  12   5        2.32        1.25      4.32 o 
   7  12   5       37.40       28.39      6.83 o 
 -10  13   5       16.74       21.87      6.88 o 
  -9  13   5       10.44       16.98      5.70 o 
  -8  13   5       30.67       26.82      4.99 o 
  -7  13   5      158.82      171.53      8.12 o 
  -6  13   5      494.55      506.56      9.50 o 
  -5  13   5       44.19       40.94      3.55 o 
  -4  13   5       33.87       39.12      3.60 o 
  -3  13   5      238.42      244.17      6.67 o 
  -2  13   5       96.14      115.01      7.26 o 
  -1  13   5      601.38      606.06      9.36 o 
   0  13   5      228.77      214.37      6.52 o 
   1  13   5      539.10      530.40     10.74 o 
   2  13   5       26.07       20.45      3.14 o 
   3  13   5       11.02        7.32      3.08 o 
   4  13   5        0.21       -1.18      3.33 o 
   5  13   5        0.53       -1.23      3.24 o 
   6  13   5      105.34      110.45      8.48 o 
  -9  14   5       48.05       37.76      7.09 o 
  -8  14   5        1.62        2.00      3.75 o 
  -7  14   5      130.23      117.10      6.76 o 
  -6  14   5       92.56      101.74      6.87 o 
  -5  14   5      203.12      189.93      7.88 o 
  -4  14   5      126.38      121.50      7.19 o 
  -3  14   5        6.98        4.62      2.24 o 
  -2  14   5      174.19      170.86      5.78 o 
  -1  14   5       44.14       29.28      3.00 o 
   0  14   5       12.48        7.98      3.06 o 
   1  14   5      276.43      275.63      9.69 o 
   2  14   5        8.87        4.74      3.48 o 
   3  14   5       14.61       11.86      3.75 o 
   4  14   5       17.36        3.25      3.88 o 
   5  14   5        0.04       -1.20      3.69 o 
   6  14   5      226.05      224.30     11.50 o 
  -9  15   5       32.64       31.23      7.34 o 
  -8  15   5       26.51       28.78      7.58 o 
  -7  15   5      204.37      216.85      8.22 o 
  -6  15   5       14.10       11.38      3.53 o 
  -5  15   5      510.64      509.66     15.33 o 
  -4  15   5      232.70      219.59      9.01 o 
  -3  15   5      159.02      156.13      6.07 o 
  -2  15   5        8.25        6.18      2.34 o 
  -1  15   5       31.07       30.42      3.99 o 
   0  15   5      275.55      272.28     15.11 o 
   1  15   5      126.30      126.23      7.36 o 
   2  15   5       87.76       78.61     10.76 o 
   3  15   5       39.32       37.11      5.80 o 
   4  15   5      150.16      141.58      8.53 o 
   5  15   5        0.22       -2.68      3.71 o 
   6  15   5        2.54        4.25      5.15 o 
  -8  16   5        0.79        1.84      5.15 o 
  -7  16   5       16.27       13.17      4.16 o 
  -6  16   5        3.88        6.11      3.63 o 
  -5  16   5      390.52      383.06     11.48 o 
  -4  16   5       26.23       25.54      4.37 o 
  -3  16   5      135.11      142.35      8.78 o 
  -2  16   5       61.95       71.03      5.40 o 
  -1  16   5        3.74        3.87      3.03 o 
   0  16   5       25.26       17.95      3.87 o 
   1  16   5      344.51      336.84     15.01 o 
   2  16   5       39.96       29.06      5.30 o 
   3  16   5       22.71       27.26      5.61 o 
   4  16   5       19.95       15.13      4.80 o 
   5  16   5        0.45        0.74      4.31 o 
  -8  17   5      295.84      273.71     17.98 o 
  -7  17   5      179.92      186.19      9.07 o 
  -6  17   5       51.10       37.75      5.00 o 
  -5  17   5       69.76       60.58      6.11 o 
  -4  17   5        0.07        1.76      3.82 o 
  -3  17   5        0.45        1.49      3.82 o 
  -2  17   5       77.14       64.33      8.02 o 
  -1  17   5       29.59       34.04      5.54 o 
   0  17   5      269.83      272.06     10.37 o 
   1  17   5        2.01        5.30      3.80 o 
   2  17   5        9.18       10.18      4.32 o 
   3  17   5       16.60        8.44      4.91 o 
   4  17   5        5.28        1.79      5.06 o 
   5  17   5       13.73        0.96      5.78 o 
  -7  18   5      108.73      109.61      8.77 o 
  -6  18   5      175.46      173.18      8.91 o 
  -5  18   5      277.56      278.16     10.56 o 
  -4  18   5        3.47       -1.28      4.06 o 
  -3  18   5      126.60      133.17      9.26 o 
  -2  18   5       35.69       39.88      8.97 o 
  -1  18   5       23.62       18.91      4.89 o 
   0  18   5       11.14        9.16      6.49 o 
   1  18   5        1.03       -3.88      3.88 o 
   2  18   5       12.73       14.03      5.48 o 
   3  18   5       80.83       71.87      9.44 o 
   4  18   5        1.21       -1.56      5.64 o 
  -7  19   5      274.49      279.18     12.81 o 
  -6  19   5      115.50      119.53      9.95 o 
  -5  19   5        0.73       -1.71      3.85 o 
  -4  19   5       14.35       15.58      5.13 o 
  -3  19   5        1.68        4.87      4.47 o 
  -2  19   5       10.82        0.52      4.07 o 
  -1  19   5      213.11      229.02     19.32 o 
   0  19   5        4.82        5.53      6.79 o 
   1  19   5      168.13      173.72     12.77 o 
   2  19   5        0.16        0.56      4.78 o 
   3  19   5        8.81       16.76      6.73 o 
  -6  20   5        8.32        7.51      4.88 o 
  -5  20   5       11.34       13.97      5.13 o 
  -4  20   5        2.12       -2.90      4.61 o 
  -3  20   5       16.91        9.94      5.30 o 
  -2  20   5        8.25        5.11      4.77 o 
  -1  20   5      165.44      158.10     12.55 o 
   0  20   5        7.02       11.10      5.30 o 
   1  20   5      109.79      103.02      9.51 o 
   2  20   5        7.00       -0.03      5.35 o 
  -5  21   5       57.85       60.26     11.67 o 
  -4  21   5        0.77       -3.23      5.41 o 
  -3  21   5       11.45       -1.81      5.15 o 
  -2  21   5       17.57       13.28      5.55 o 
  -1  21   5        1.18       -0.47      6.09 o 
   0  21   5      356.27      414.92     21.33 o 
   1  21   5        0.01        7.22      5.67 o 
  -2  22   5        1.89        6.38      6.70 o 
  -1  22   5        0.93        4.12      6.73 o 
 -12   0   6       35.59       36.39     10.54 o 
 -10   0   6      256.75      322.09     14.05 o 
  -8   0   6      348.97      280.28     13.62 o 
  -6   0   6       24.83       19.49      6.77 o 
  -4   0   6      155.99      130.15      6.42 o 
  -2   0   6     3096.81     3272.74     43.30 o 
   0   0   6     2449.91     2599.31     67.28 o 
   2   0   6     2372.63     2430.82     41.27 o 
   4   0   6     1452.03     1470.68     33.05 o 
   6   0   6      399.45      358.87     19.30 o 
   8   0   6       32.91       52.75     11.80 o 
 -12   1   6       73.41       73.68     10.09 o 
 -11   1   6       35.02       39.23      7.59 o 
 -10   1   6       11.51       13.64      3.84 o 
  -9   1   6      215.84      215.19      8.57 o 
  -8   1   6      125.89      119.02      6.38 o 
  -7   1   6      100.98      111.35      5.06 o 
  -6   1   6        9.82       12.73      2.27 o 
  -5   1   6        2.69        2.34      1.13 o 
  -4   1   6       92.29       90.39      3.78 o 
  -3   1   6       11.57        1.68      1.29 o 
  -2   1   6     1193.82     1169.04     12.15 o 
  -1   1   6      274.93      297.26      4.26 o 
   0   1   6       73.59       85.71      3.24 o 
   1   1   6      393.48      375.14      6.60 o 
   2   1   6       12.80        3.98      1.74 o 
   3   1   6       97.99       97.40      4.85 o 
   4   1   6      262.32      255.01      8.39 o 
   5   1   6     1145.03     1125.23     23.70 o 
   6   1   6      295.20      324.83     22.87 o 
   7   1   6      180.66      168.25     11.39 o 
   8   1   6        0.33       -0.05      5.71 o 
 -12   2   6        0.51        1.03      5.89 o 
 -11   2   6      340.37      394.17     15.40 o 
 -10   2   6       53.22       51.58      6.10 o 
  -9   2   6      437.70      395.81     10.11 o 
  -8   2   6       42.51       35.54      4.75 o 
  -7   2   6       47.86       51.40      4.06 o 
  -6   2   6        0.25        2.03      1.79 o 
  -5   2   6       14.44       14.12      1.58 o 
  -4   2   6      119.26      114.05      3.38 o 
  -3   2   6      128.57       86.50      3.05 o 
  -2   2   6       29.44       41.83      2.00 o 
  -1   2   6     2079.63     2114.92     19.53 o 
   0   2   6      287.12      355.32      5.85 o 
   1   2   6      138.19      145.86      4.56 o 
   2   2   6       74.41       58.18      3.46 o 
   3   2   6        2.50       -0.68      1.97 o 
   4   2   6      363.35      351.90      9.55 o 
   5   2   6        9.75        4.58      3.11 o 
   6   2   6      346.56      337.28     13.52 o 
   7   2   6      734.49      790.73     25.59 o 
   8   2   6       68.40       57.85      8.64 o 
 -12   3   6        5.53        8.05      6.18 o 
 -11   3   6        0.30       -5.39      6.57 o 
 -10   3   6        3.79        4.00      4.54 o 
  -9   3   6      329.44      318.15     10.84 o 
  -8   3   6        0.94        5.02      3.07 o 
  -7   3   6      977.11      967.53     15.68 o 
  -6   3   6      380.12      357.06      7.69 o 
  -5   3   6      126.66      128.76      3.64 o 
  -4   3   6      266.63      247.11      5.15 o 
  -3   3   6        4.14        1.73      1.08 o 
  -2   3   6      944.77      918.26     12.66 o 
  -1   3   6      196.73      225.85      4.52 o 
   0   3   6     1170.57     1136.94     12.42 o 
   1   3   6      173.26      188.53      4.42 o 
   2   3   6      332.43      356.46      6.14 o 
   3   3   6        9.04        3.33      2.21 o 
   4   3   6      978.16     1019.91     16.10 o 
   5   3   6        0.01       -2.62      2.62 o 
   6   3   6       35.59       17.62      7.48 o 
   7   3   6       10.67       12.70      5.69 o 
   8   3   6       19.04       11.35      6.65 o 
 -11   4   6        2.70        5.55      5.52 o 
 -10   4   6      243.72      239.17     11.79 o 
  -9   4   6      143.44      131.23      7.20 o 
  -8   4   6      159.60      135.17      7.34 o 
  -7   4   6      111.82      105.57      5.40 o 
  -6   4   6     1812.84     1770.18     18.64 o 
  -5   4   6       85.95       81.58      3.72 o 
  -4   4   6       28.97       34.16      2.23 o 
  -3   4   6        4.61        7.37      1.24 o 
  -2   4   6      491.02      497.61      7.50 o 
  -1   4   6      203.42      201.19      4.40 o 
   0   4   6      869.05      884.74     10.37 o 
   1   4   6        0.82       -0.03      1.35 o 
   2   4   6      165.71      158.95      4.38 o 
   3   4   6      189.35      193.81      5.70 o 
   4   4   6      128.63      122.56      6.37 o 
   5   4   6      219.17      230.85      9.05 o 
   6   4   6      226.48      235.84     12.05 o 
   7   4   6      207.55      241.34     13.21 o 
 -11   5   6       97.33       95.77     13.52 o 
 -10   5   6       72.20       76.97      6.87 o 
  -9   5   6      445.40      430.33     10.80 o 
  -8   5   6       69.99       64.53      4.90 o 
  -7   5   6      195.82      210.35      7.04 o 
  -6   5   6      141.32      115.84      6.59 o 
  -5   5   6       46.07       55.27      3.03 o 
  -4   5   6        1.72        1.88      0.98 o 
  -3   5   6      278.58      243.03      4.42 o 
  -2   5   6       13.01       12.09      1.52 o 
  -1   5   6        7.18        6.28      1.32 o 
   0   5   6      549.52      557.10      8.19 o 
   1   5   6      374.72      374.49     10.46 o 
   2   5   6      120.20      126.33      4.36 o 
   3   5   6      511.47      477.68      9.82 o 
   4   5   6      221.88      223.83      8.28 o 
   5   5   6     1291.03     1369.47     39.61 o 
   6   5   6      104.07       85.75      8.19 o 
   7   5   6       17.26       16.38      5.19 o 
 -11   6   6        5.13        4.11      6.08 o 
 -10   6   6      461.73      532.48     17.08 o 
  -9   6   6      168.44      172.17      7.54 o 
  -8   6   6      147.09      122.03      6.05 o 
  -7   6   6        2.09        1.83      2.35 o 
  -6   6   6       12.14       12.75      2.10 o 
  -5   6   6      296.02      269.12      7.37 o 
  -4   6   6      377.70      384.36     11.99 o 
  -3   6   6      129.45      144.66      3.78 o 
  -2   6   6     1536.92     1571.01     18.18 o 
  -1   6   6      594.43      610.92      8.08 o 
   0   6   6      760.73      796.26     10.05 o 
   1   6   6       83.71       95.72      3.00 o 
   2   6   6     1672.56     1594.94     26.37 o 
   3   6   6       88.23       97.09      4.13 o 
   4   6   6       21.88       20.45      2.99 o 
   5   6   6      348.18      333.32     10.33 o 
   6   6   6        1.17        2.53      4.03 o 
   7   6   6        9.75       14.38      5.16 o 
 -11   7   6        0.07        4.22      6.43 o 
 -10   7   6       65.03       74.74      8.06 o 
  -9   7   6        4.21        1.71      3.11 o 
  -8   7   6      286.72      282.95     12.41 o 
  -7   7   6       15.49       10.86      2.73 o 
  -6   7   6      589.01      576.32      8.63 o 
  -5   7   6        1.05        1.41      1.73 o 
  -4   7   6      466.47      475.81      7.88 o 
  -3   7   6      873.92      798.37     11.32 o 
  -2   7   6      267.53      260.62      5.77 o 
  -1   7   6       40.22       31.70      2.52 o 
   0   7   6       95.27      110.43      2.92 o 
   1   7   6       55.58       48.17      2.56 o 
   2   7   6      375.12      359.17      8.55 o 
   3   7   6       18.90       24.63      3.04 o 
   4   7   6      105.66      104.46      4.91 o 
   5   7   6      277.34      257.56      9.16 o 
   6   7   6      124.94      133.12      8.77 o 
   7   7   6        1.14       -0.12      4.64 o 
 -11   8   6      159.69      165.49     13.82 o 
 -10   8   6        0.16       -2.20      4.60 o 
  -9   8   6      447.19      416.49     12.55 o 
  -8   8   6      112.92       92.11      6.65 o 
  -7   8   6      788.37      791.20     11.10 o 
  -6   8   6      191.30      185.10      6.12 o 
  -5   8   6      557.90      554.50      9.44 o 
  -4   8   6      798.77      750.92     12.73 o 
  -3   8   6       10.95       13.77      2.05 o 
  -2   8   6       79.57       89.80      4.27 o 
  -1   8   6      301.12      308.60      7.07 o 
   0   8   6       83.92       77.76      2.45 o 
   1   8   6       26.35       34.78      3.18 o 
   2   8   6        0.00       -1.04      1.99 o 
   3   8   6      776.14      731.43     22.82 o 
   4   8   6       74.80       74.40      4.68 o 
   5   8   6       90.56       95.28      8.04 o 
   6   8   6       40.84       38.75      5.15 o 
   7   8   6      106.36      113.45      9.03 o 
 -11   9   6      175.74      204.55     17.67 o 
 -10   9   6        0.63       -0.95      4.62 o 
  -9   9   6      205.29      216.35      9.97 o 
  -8   9   6      374.17      364.06     11.61 o 
  -7   9   6      124.63      107.46      5.08 o 
  -6   9   6      469.72      465.15      9.05 o 
  -5   9   6      115.03      121.20      4.84 o 
  -4   9   6      496.36      477.33      8.69 o 
  -3   9   6      753.50      747.30     10.51 o 
  -2   9   6       39.22       32.47      2.92 o 
  -1   9   6       57.63       57.99      2.77 o 
   0   9   6      418.88      391.73     13.28 o 
   1   9   6       10.38        9.39      2.34 o 
   2   9   6      723.13      708.00     16.36 o 
   3   9   6       43.56       42.74      5.09 o 
   4   9   6      211.58      204.13      7.15 o 
   5   9   6       34.24       32.88      4.61 o 
   6   9   6        0.46       -3.82      3.82 o 
   7   9   6        0.36       -2.32      4.45 o 
 -10  10   6       53.57       38.56      6.93 o 
  -9  10   6      260.57      275.94     13.68 o 
  -8  10   6      134.57      121.44      8.99 o 
  -7  10   6       67.82       70.57      4.38 o 
  -6  10   6     1502.76     1452.99     19.22 o 
  -5  10   6        0.76        1.20      2.21 o 
  -4  10   6      461.15      425.64      8.39 o 
  -3  10   6       73.61       79.62      4.01 o 
  -2  10   6      675.39      681.83     10.75 o 
  -1  10   6      490.73      465.03      8.25 o 
   0  10   6       10.05        6.01      2.02 o 
   1  10   6       33.77       38.35      6.80 o 
   2  10   6      601.07      580.87     14.64 o 
   3  10   6       53.73       57.06      5.16 o 
   4  10   6       35.88       37.13      4.77 o 
   5  10   6       25.49       23.72      4.87 o 
   6  10   6       47.70       38.59      5.90 o 
 -10  11   6      153.28      156.13     11.63 o 
  -9  11   6       71.33       51.58      9.86 o 
  -8  11   6       20.26       14.48      4.34 o 
  -7  11   6      169.55      205.98      6.98 o 
  -6  11   6       38.49       33.97      3.43 o 
  -5  11   6        0.11       -2.11      2.11 o 
  -4  11   6        9.17        7.27      2.43 o 
  -3  11   6      140.28      122.86      5.17 o 
  -2  11   6       79.68       66.66      3.80 o 
  -1  11   6        1.11        0.79      2.38 o 
   0  11   6      167.35      168.33      6.92 o 
   1  11   6      188.61      184.35      7.39 o 
   2  11   6       51.65       55.89      4.93 o 
   3  11   6      488.49      469.92     10.94 o 
   4  11   6        0.19       -0.87      2.95 o 
   5  11   6      296.66      337.69     13.40 o 
   6  11   6        5.44        7.87      5.92 o 
 -10  12   6      193.56      217.98     13.69 o 
  -9  12   6       88.08       79.97      8.54 o 
  -8  12   6       93.83      105.28      7.73 o 
  -7  12   6      257.54      258.05      8.83 o 
  -6  12   6       77.26       83.19      4.54 o 
  -5  12   6      280.26      280.80      7.42 o 
  -4  12   6       56.24       63.10      5.09 o 
  -3  12   6      181.73      182.13      6.04 o 
  -2  12   6      148.84      135.67      5.50 o 
  -1  12   6        0.12        0.58      2.04 o 
   0  12   6      113.51       88.38      5.83 o 
   1  12   6      270.21      250.87      8.49 o 
   2  12   6      335.67      308.65      8.57 o 
   3  12   6      407.65      428.13     10.55 o 
   4  12   6      399.52      390.50     10.81 o 
   5  12   6       27.82       11.05      5.82 o 
   6  12   6       30.14       23.72      7.56 o 
 -10  13   6      153.40      171.48     12.66 o 
  -9  13   6       35.68       40.08      7.26 o 
  -8  13   6      174.12      182.58     10.63 o 
  -7  13   6      321.71      296.02     10.89 o 
  -6  13   6      220.49      241.71      7.09 o 
  -5  13   6        0.03        0.90      2.34 o 
  -4  13   6      819.48      781.95     13.84 o 
  -3  13   6        0.23       -1.95      1.95 o 
  -2  13   6        8.72        7.18      3.08 o 
  -1  13   6      171.88      149.00      7.18 o 
   0  13   6       58.06       61.58      4.54 o 
   1  13   6       13.15       15.05      3.47 o 
   2  13   6        0.11        1.79      2.66 o 
   3  13   6        0.00       -2.43      3.22 o 
   4  13   6      241.55      221.32     10.11 o 
   5  13   6       42.56       26.36      5.55 o 
   6  13   6        5.66       12.14      6.96 o 
  -9  14   6      219.33      255.60     15.29 o 
  -8  14   6        0.18        0.48      3.89 o 
  -7  14   6      219.17      212.92      7.87 o 
  -6  14   6      189.08      202.80      6.85 o 
  -5  14   6       33.60       35.35      3.98 o 
  -4  14   6        0.94        2.70      2.25 o 
  -3  14   6       60.74       67.00      4.41 o 
  -2  14   6       49.58       50.39      4.91 o 
  -1  14   6      488.20      480.14     11.43 o 
   0  14   6      191.78      179.39     10.44 o 
   1  14   6      157.83      165.86      9.43 o 
   2  14   6       90.86       86.74      7.49 o 
   3  14   6       24.88       33.40      4.95 o 
   4  14   6       76.29       82.06      7.09 o 
   5  14   6        6.15        4.19      4.84 o 
  -9  15   6       13.08       14.58      6.48 o 
  -8  15   6       94.34       92.57      8.11 o 
  -7  15   6        0.71       -1.09      3.47 o 
  -6  15   6      524.68      528.09     12.86 o 
  -5  15   6        0.07        1.17      2.85 o 
  -4  15   6       46.26       54.06      4.29 o 
  -3  15   6      131.27      136.43      5.50 o 
  -2  15   6       79.28       87.44      5.90 o 
  -1  15   6       28.24       22.59      3.97 o 
   0  15   6      166.19      151.50      8.05 o 
   1  15   6        0.46        0.12      3.61 o 
   2  15   6       13.89        8.12      4.35 o 
   3  15   6        2.38       -0.21      4.03 o 
   4  15   6       13.30        8.66      5.23 o 
   5  15   6      133.88      133.63     10.91 o 
  -8  16   6       78.31       78.35      8.12 o 
  -7  16   6        3.67       -0.62      4.25 o 
  -6  16   6      411.03      389.99     11.67 o 
  -5  16   6      211.98      205.94      9.55 o 
  -4  16   6       40.80       50.30      5.51 o 
  -3  16   6        0.05       -1.70      2.92 o 
  -2  16   6      273.12      279.22     12.20 o 
  -1  16   6       53.20       38.66      4.80 o 
   0  16   6        0.34       -2.08      3.14 o 
   1  16   6       23.61       27.24      7.19 o 
   2  16   6      200.78      219.28     11.71 o 
   3  16   6       11.69        3.41      4.72 o 
   4  16   6       10.36        2.33      5.15 o 
  -8  17   6        0.26        0.64      7.77 o 
  -7  17   6      116.95      131.48      9.26 o 
  -6  17   6      101.16       88.87      6.82 o 
  -5  17   6       95.13      127.64     12.01 o 
  -4  17   6       17.06       14.97      4.29 o 
  -3  17   6        4.44        3.80      4.07 o 
  -2  17   6       13.74       15.70      4.86 o 
  -1  17   6        0.15       -4.41      4.41 o 
   0  17   6      110.11      114.35     11.91 o 
   1  17   6       18.19       20.29      5.37 o 
   2  17   6       46.01       27.29      6.13 o 
   3  17   6        3.95        0.40      4.80 o 
   4  17   6        6.71        9.83      6.00 o 
  -7  18   6       98.47       92.96      8.28 o 
  -6  18   6        0.02        4.23      4.06 o 
  -5  18   6       59.47       64.10      8.24 o 
  -4  18   6       49.94       59.29      6.28 o 
  -3  18   6       63.96       62.87      7.30 o 
  -2  18   6      121.78      121.77      9.46 o 
  -1  18   6       63.76       62.61      7.38 o 
   0  18   6        0.12        0.29      4.17 o 
   1  18   6       39.70       42.10      8.15 o 
   2  18   6        8.39        6.78      6.15 o 
   3  18   6        8.14       10.62      6.62 o 
  -6  19   6       87.31       94.39      8.48 o 
  -5  19   6        2.34        0.26      4.53 o 
  -4  19   6      239.13      256.55     11.56 o 
  -3  19   6       65.02       56.60      7.36 o 
  -2  19   6        0.88        0.60      5.71 o 
  -1  19   6        0.13        0.86      4.49 o 
   0  19   6       39.83       53.28      7.25 o 
   1  19   6       66.37       73.73      9.62 o 
   2  19   6        0.01       -5.65      5.65 o 
  -5  20   6        1.63        1.48      4.79 o 
  -4  20   6        5.77        7.51      5.04 o 
  -3  20   6        0.15       -1.52      4.96 o 
  -2  20   6        0.25       -5.08      5.12 o 
  -1  20   6       63.80       70.95      8.23 o 
   0  20   6       16.12       20.44      5.96 o 
   1  20   6       16.57       10.25      6.80 o 
  -3  21   6       60.52       55.73      7.85 o 
  -2  21   6       36.84       38.27      7.51 o 
  -1  21   6      101.02       99.61      9.83 o 
 -11   0   7       31.98       17.40      9.97 o 
  -9   0   7        7.04        2.52      4.76 o 
  -7   0   7      681.55      593.74     14.39 o 
  -5   0   7     1660.10     1617.08     22.23 o 
  -3   0   7      214.97      184.05      6.27 o 
  -1   0   7     2815.66     2872.59     34.21 o 
   1   0   7        1.59        6.95      2.49 o 
   3   0   7     1105.19     1065.15     26.01 o 
   5   0   7      115.53       91.84     11.09 o 
   7   0   7      354.11      360.42     23.09 o 
 -11   1   7        5.16       -0.57      5.17 o 
 -10   1   7        0.07       -3.18      3.18 o 
  -9   1   7        1.57       -1.02      2.76 o 
  -8   1   7      578.54      511.20     10.46 o 
  -7   1   7      328.18      333.75      9.11 o 
  -6   1   7      118.59      119.23      3.29 o 
  -5   1   7       20.46       24.48      2.51 o 
  -4   1   7      131.47      115.72      4.33 o 
  -3   1   7      165.79      175.18      5.53 o 
  -2   1   7      150.31      144.93      5.34 o 
  -1   1   7        0.05        4.61      1.21 o 
   0   1   7      774.75      775.62     10.64 o 
   1   1   7      234.18      226.88      5.88 o 
   2   1   7      434.47      427.00      8.05 o 
   3   1   7      163.85      147.19      5.74 o 
   4   1   7        2.74        0.26      2.57 o 
   5   1   7       36.00       32.34      5.54 o 
   6   1   7      343.38      374.20     15.16 o 
   7   1   7        0.20        0.73      5.35 o 
 -11   2   7       15.72       12.70      6.08 o 
 -10   2   7       88.07       92.89      6.96 o 
  -9   2   7       90.36       84.50      5.41 o 
  -8   2   7      260.35      229.61      8.97 o 
  -7   2   7      118.99       83.93      4.62 o 
  -6   2   7      284.59      279.98      6.82 o 
  -5   2   7       64.76       78.16      3.58 o 
  -4   2   7       74.56       79.45      3.65 o 
  -3   2   7      102.03      103.19      3.83 o 
  -2   2   7      428.05      379.45      6.29 o 
  -1   2   7     1073.67     1038.40     14.16 o 
   0   2   7      695.13      685.20     10.03 o 
   1   2   7      528.43      529.77      9.25 o 
   2   2   7      468.33      490.56      8.71 o 
   3   2   7      808.94      836.50     13.37 o 
   4   2   7      345.57      332.08     10.59 o 
   5   2   7        0.11        1.42      3.81 o 
   6   2   7       89.17       88.59      8.42 o 
   7   2   7       65.58       74.30      8.90 o 
 -11   3   7       52.13       47.79      8.46 o 
 -10   3   7        5.07       -0.31      3.64 o 
  -9   3   7      120.63      120.86      6.79 o 
  -8   3   7       15.14       13.09      3.31 o 
  -7   3   7       29.92       37.49      3.86 o 
  -6   3   7        4.91        1.11      1.65 o 
  -5   3   7      278.55      247.56      9.77 o 
  -4   3   7        1.53        0.43      1.25 o 
  -3   3   7      883.69      834.86     10.40 o 
  -2   3   7      311.03      311.77      5.76 o 
  -1   3   7        9.92        4.54      1.77 o 
   0   3   7       11.83        9.91      1.74 o 
   1   3   7      996.10     1081.17     14.74 o 
   2   3   7        0.18       -0.67      1.84 o 
   3   3   7      110.67      127.31      5.73 o 
   4   3   7       90.01       89.41      5.04 o 
   5   3   7       98.15       94.65     13.43 o 
   6   3   7      246.09      250.66     12.95 o 
   7   3   7       36.31       40.85      7.42 o 
 -11   4   7        1.62        5.24      5.50 o 
 -10   4   7       17.49       14.70      4.04 o 
  -9   4   7      191.42      217.08      9.77 o 
  -8   4   7       17.62       15.00      3.41 o 
  -7   4   7      833.56      732.43     13.33 o 
  -6   4   7       75.45       79.46      3.47 o 
  -5   4   7     1229.25     1219.18     15.25 o 
  -4   4   7        9.92        8.53      1.57 o 
  -3   4   7      106.65      104.09      3.00 o 
  -2   4   7      222.04      196.54      4.72 o 
  -1   4   7     1616.82     1645.11     23.65 o 
   0   4   7      197.70      191.12      5.25 o 
   1   4   7      185.93      204.37      5.70 o 
   2   4   7      245.94      235.00      7.01 o 
   3   4   7      252.21      249.13      7.18 o 
   4   4   7      625.88      577.66     12.64 o 
   5   4   7       12.95       17.46      5.00 o 
   6   4   7      110.60      110.67      9.47 o 
   7   4   7       21.88       16.95      6.13 o 
 -11   5   7        3.28       -5.50      5.50 o 
 -10   5   7       47.89       48.61      6.03 o 
  -9   5   7       21.20       24.89      4.10 o 
  -8   5   7      790.95      804.80     14.72 o 
  -7   5   7       26.92       12.79      3.37 o 
  -6   5   7      326.29      325.64      6.81 o 
  -5   5   7     1358.36     1345.23     15.32 o 
  -4   5   7       54.27       55.77      2.08 o 
  -3   5   7      110.43      114.00      4.55 o 
  -2   5   7      886.51      853.03     10.76 o 
  -1   5   7      609.42      611.14      9.05 o 
   0   5   7      483.31      498.51      7.84 o 
   1   5   7      901.68      846.97     16.03 o 
   2   5   7      196.13      184.92      7.24 o 
   3   5   7        2.14        1.97      2.47 o 
   4   5   7       24.58       22.76      3.78 o 
   5   5   7       81.08       69.73      7.46 o 
   6   5   7      295.96      294.19     23.97 o 
   7   5   7       35.29       38.51     14.06 o 
 -11   6   7       80.00       97.36     11.09 o 
 -10   6   7      568.63      582.20     18.07 o 
  -9   6   7        2.59        1.29      3.50 o 
  -8   6   7       70.55       66.81      8.34 o 
  -7   6   7        0.84        1.53      2.52 o 
  -6   6   7        0.57       -1.61      1.91 o 
  -5   6   7     3156.18     3189.66     36.60 o 
  -4   6   7        6.29        6.79      1.89 o 
  -3   6   7      179.14      182.16      4.49 o 
  -2   6   7        6.06        6.78      1.41 o 
  -1   6   7      237.41      239.01      5.85 o 
   0   6   7      134.25      162.58      4.26 o 
   1   6   7        6.20        0.86      1.91 o 
   2   6   7      139.86      123.69      5.67 o 
   3   6   7     1151.17     1097.63     24.66 o 
   4   6   7       67.87       86.08      5.81 o 
   5   6   7       68.78       59.45      5.09 o 
   6   6   7        2.58        1.79      4.00 o 
 -11   7   7      138.81      134.54     11.02 o 
 -10   7   7       38.49       31.55      6.41 o 
  -9   7   7        1.04        0.78      3.45 o 
  -8   7   7      298.91      283.76     10.47 o 
  -7   7   7      320.44      291.19     10.05 o 
  -6   7   7       29.01       19.42      3.46 o 
  -5   7   7       38.46       33.98      3.27 o 
  -4   7   7       38.53       36.81      3.39 o 
  -3   7   7      406.23      437.60      8.13 o 
  -2   7   7        0.04       -0.49      1.71 o 
  -1   7   7       77.29       76.95      4.15 o 
   0   7   7       15.25       13.39      1.84 o 
   1   7   7       14.39        7.30      3.27 o 
   2   7   7      479.23      463.79      9.53 o 
   3   7   7       38.67       47.59      4.03 o 
   4   7   7        1.08        0.44      3.04 o 
   5   7   7      145.33      168.23      7.82 o 
   6   7   7        2.07        5.73      4.25 o 
 -11   8   7       18.38       22.94      6.72 o 
 -10   8   7       61.97       54.37      7.73 o 
  -9   8   7       54.66       51.00      5.77 o 
  -8   8   7      268.17      234.66     10.00 o 
  -7   8   7       20.09       13.41      3.78 o 
  -6   8   7      549.76      539.46     10.78 o 
  -5   8   7      312.85      320.47      8.93 o 
  -4   8   7      998.10      989.20     13.97 o 
  -3   8   7        8.63        9.44      2.16 o 
  -2   8   7      191.99      211.04      6.28 o 
  -1   8   7      230.98      194.14      6.15 o 
   0   8   7      281.30      277.40      6.73 o 
   1   8   7      159.82      161.70      5.63 o 
   2   8   7        4.96        0.82      2.38 o 
   3   8   7       54.45       55.28      4.25 o 
   4   8   7      161.01      178.87      8.06 o 
   5   8   7       22.14       16.68      4.20 o 
   6   8   7       36.52       45.11      6.51 o 
 -11   9   7      104.48      101.27     20.33 o 
 -10   9   7      113.64      103.67      9.81 o 
  -9   9   7        0.03        1.49      3.93 o 
  -8   9   7      139.97      116.05      9.62 o 
  -7   9   7      255.17      290.64     15.56 o 
  -6   9   7      172.05      162.47      8.60 o 
  -5   9   7      598.88      578.22     11.20 o 
  -4   9   7       23.06       29.02      2.94 o 
  -3   9   7     1077.99      972.20     13.87 o 
  -2   9   7       59.36       51.89      3.71 o 
  -1   9   7        4.48        0.81      2.35 o 
   0   9   7        0.59        2.83      1.88 o 
   1   9   7      648.00      676.20      9.89 o 
   2   9   7      139.23      155.75      8.78 o 
   3   9   7       39.35       42.18      5.30 o 
   4   9   7       64.62       54.51      5.23 o 
   5   9   7        0.11       -0.02      3.64 o 
   6   9   7      230.90      245.26     15.40 o 
 -10  10   7       13.30        7.67      5.80 o 
  -9  10   7      435.96      477.81     14.28 o 
  -8  10   7        0.57       -2.84      3.35 o 
  -7  10   7        8.14        6.33      3.07 o 
  -6  10   7      324.63      344.20      8.04 o 
  -5  10   7     1134.14     1171.38     16.38 o 
  -4  10   7      465.79      447.95      9.42 o 
  -3  10   7        0.05        0.45      1.99 o 
  -2  10   7      174.81      173.71      7.77 o 
  -1  10   7        0.08       -0.14      2.15 o 
   0  10   7       57.75       58.38      3.44 o 
   1  10   7      177.20      170.40      6.80 o 
   2  10   7        0.41        0.53      2.49 o 
   3  10   7      594.51      557.53     12.68 o 
   4  10   7      222.67      193.68      8.57 o 
   5  10   7       19.12       15.93      4.46 o 
   6  10   7       22.07       20.30      5.81 o 
 -10  11   7       35.81       28.53      7.35 o 
  -9  11   7       32.16       29.19      5.41 o 
  -8  11   7      306.78      324.38     14.00 o 
  -7  11   7        8.81        1.61      2.69 o 
  -6  11   7       23.48       24.23      3.71 o 
  -5  11   7      449.63      451.67      9.35 o 
  -4  11   7       49.53       45.92      3.77 o 
  -3  11   7       13.61       13.98      2.76 o 
  -2  11   7      445.37      408.62      9.74 o 
  -1  11   7        3.86        2.53      2.26 o 
   0  11   7       16.73       14.79      3.00 o 
   1  11   7      157.73      130.72      5.93 o 
   2  11   7        1.35        1.17      2.77 o 
   3  11   7        1.29        4.34      3.20 o 
   4  11   7        1.37        4.66      3.60 o 
   5  11   7      110.73      127.85      7.97 o 
 -10  12   7      162.38      172.47     12.61 o 
  -9  12   7      103.87       99.25      9.46 o 
  -8  12   7        0.09        1.38      3.44 o 
  -7  12   7       21.74       21.17      3.50 o 
  -6  12   7       84.21       93.57      5.51 o 
  -5  12   7      809.16      783.25     13.99 o 
  -4  12   7      499.14      472.72     10.04 o 
  -3  12   7        7.69        4.02      2.28 o 
  -2  12   7       37.53       38.22      3.61 o 
  -1  12   7      213.77      206.79      6.95 o 
   0  12   7        5.03       -0.81      2.51 o 
   1  12   7       17.59       19.53      3.73 o 
   2  12   7       29.96       36.07      4.10 o 
   3  12   7        9.40        5.33      3.28 o 
   4  12   7       14.30       15.77      4.87 o 
   5  12   7       96.15       91.84      8.09 o 
  -9  13   7        0.01        1.14      5.21 o 
  -8  13   7        1.58        1.29      3.62 o 
  -7  13   7      104.79      105.90      6.03 o 
  -6  13   7        7.28        5.93      3.31 o 
  -5  13   7       39.68       53.08      5.16 o 
  -4  13   7       25.24       34.45      3.59 o 
  -3  13   7      108.61      117.48      5.33 o 
  -2  13   7        4.32        1.88      2.44 o 
  -1  13   7        6.09        7.57      2.71 o 
   0  13   7        0.71        2.47      2.80 o 
   1  13   7      251.49      245.61     12.66 o 
   2  13   7        2.36        0.23      3.76 o 
   3  13   7      256.49      264.25     15.82 o 
   4  13   7       33.05       30.18      6.48 o 
   5  13   7      139.73      147.76     12.85 o 
  -9  14   7       35.32       34.25      7.91 o 
  -8  14   7       74.76       64.59      6.97 o 
  -7  14   7        0.57       -0.28      3.45 o 
  -6  14   7      507.47      529.38     12.18 o 
  -5  14   7       77.31       87.15      5.70 o 
  -4  14   7       98.91      104.14      5.32 o 
  -3  14   7       49.13       38.50      3.95 o 
  -2  14   7        0.03       -1.87      2.24 o 
  -1  14   7       17.21       19.59      5.83 o 
   0  14   7      134.60      128.00      8.55 o 
   1  14   7        8.72       11.25      4.29 o 
   2  14   7        0.03       -3.93      3.93 o 
   3  14   7      124.23      121.53      9.78 o 
   4  14   7      146.98      156.28     13.57 o 
  -8  15   7       15.58        4.38      5.11 o 
  -7  15   7      111.02      119.57     12.10 o 
  -6  15   7      144.38      150.05      8.63 o 
  -5  15   7        6.00        8.10      2.99 o 
  -4  15   7      123.87      130.85      6.81 o 
  -3  15   7      181.34      174.36      9.64 o 
  -2  15   7        5.16        7.38      3.18 o 
  -1  15   7       16.66       11.41      4.33 o 
   0  15   7       85.35       86.62      7.64 o 
   1  15   7      103.34      116.04     15.03 o 
   2  15   7       10.31       20.63      5.43 o 
   3  15   7       48.00       28.39      6.23 o 
   4  15   7        1.67       -1.78      5.10 o 
  -8  16   7       12.70        5.61      5.10 o 
  -7  16   7       18.52       23.34      6.09 o 
  -6  16   7       15.70       12.44      4.76 o 
  -5  16   7       89.21      108.41      7.76 o 
  -4  16   7       10.74       10.00      4.13 o 
  -3  16   7      169.17      187.49      8.07 o 
  -2  16   7       27.78       25.34      4.60 o 
  -1  16   7       59.12       51.58      6.19 o 
   0  16   7        9.15       13.22      4.66 o 
   1  16   7        5.64        7.12      4.63 o 
   2  16   7      109.79       93.00      8.72 o 
   3  16   7       99.58      117.66     10.28 o 
  -7  17   7       91.34      106.22     10.22 o 
  -6  17   7       27.07       22.55      5.01 o 
  -5  17   7        5.04        3.89      4.24 o 
  -4  17   7       66.33       76.33      7.67 o 
  -3  17   7       10.90       15.44      4.51 o 
  -2  17   7       43.00       42.80      5.62 o 
  -1  17   7       15.48       14.38      5.88 o 
   0  17   7        0.67        2.54      4.62 o 
   1  17   7       21.15       30.44      6.12 o 
   2  17   7        1.25        3.28      5.18 o 
  -6  18   7       32.07       38.67      6.27 o 
  -5  18   7      125.96      120.88      8.65 o 
  -4  18   7       10.78        7.10      4.52 o 
  -3  18   7        0.27        2.56      4.12 o 
  -2  18   7      118.72      104.71      9.23 o 
  -1  18   7        7.07       13.27      5.34 o 
   0  18   7      160.99      181.68     13.65 o 
   1  18   7        8.62        3.11      5.61 o 
   2  18   7       83.06       77.92     10.55 o 
  -5  19   7       10.08       11.36      5.36 o 
  -4  19   7        4.94        8.56      4.87 o 
  -3  19   7       60.06       62.92      8.02 o 
  -2  19   7        9.40        2.77      5.84 o 
  -1  19   7        0.32       -1.27      5.03 o 
   0  19   7       55.47       58.97      9.26 o 
   1  19   7      185.48      200.01     15.02 o 
  -4  20   7       69.62       84.73     15.30 o 
  -3  20   7        6.63       -3.48      4.41 o 
  -2  20   7       10.09       13.91      7.27 o 
  -1  20   7      210.56      234.82     14.04 o 
 -10   0   8       23.19       12.65      6.14 o 
  -8   0   8       11.39       23.33      4.46 o 
  -6   0   8        3.80        2.17      2.28 o 
  -4   0   8     4978.53     4815.48     63.54 o 
  -2   0   8      734.16      671.40     14.81 o 
   0   0   8      496.79      536.43     14.82 o 
   2   0   8      569.03      557.65     14.57 o 
   4   0   8      239.13      234.05     12.82 o 
   6   0   8       17.18        2.90      7.88 o 
 -11   1   8       74.93       69.75      7.29 o 
 -10   1   8        0.80       -0.27      3.64 o 
  -9   1   8       66.48       53.87      4.73 o 
  -8   1   8        0.52        2.08      2.39 o 
  -7   1   8      305.45      292.17      7.28 o 
  -6   1   8      185.30      197.91      5.11 o 
  -5   1   8      666.34      629.04     10.31 o 
  -4   1   8      466.88      485.91      8.23 o 
  -3   1   8      144.45      146.48      5.01 o 
  -2   1   8      453.06      436.51      7.69 o 
  -1   1   8      412.42      399.07      7.15 o 
   0   1   8       39.69       40.77      3.48 o 
   1   1   8      567.87      563.87     13.24 o 
   2   1   8        9.00        7.17      2.31 o 
   3   1   8        0.49       -1.48      2.16 o 
   4   1   8       37.26       32.53      6.16 o 
   5   1   8      125.93      129.88     10.85 o 
   6   1   8      244.00      257.30     20.44 o 
 -11   2   8       53.00       61.57      7.59 o 
 -10   2   8        0.66        1.25      3.35 o 
  -9   2   8      648.61      671.81     13.13 o 
  -8   2   8        3.55        4.81      2.61 o 
  -7   2   8      126.32      121.35      5.22 o 
  -6   2   8      138.38      122.52      4.24 o 
  -5   2   8      379.12      345.41      6.40 o 
  -4   2   8     1708.24     1622.39     21.50 o 
  -3   2   8       97.29       90.94      3.63 o 
  -2   2   8       46.51       41.13      2.54 o 
  -1   2   8     1146.24     1127.00     14.47 o 
   0   2   8        0.11       -0.77      1.81 o 
   1   2   8      209.09      206.36      7.62 o 
   2   2   8       13.53       11.55      2.64 o 
   3   2   8      167.25      155.69      5.91 o 
   4   2   8       25.62       23.70      4.42 o 
   5   2   8       94.59       96.54      7.63 o 
   6   2   8       21.04       10.06      5.61 o 
 -11   3   8       56.34       79.19     11.37 o 
 -10   3   8      155.33      185.28     14.36 o 
  -9   3   8       38.23       40.40      4.44 o 
  -8   3   8       20.35        5.50      3.10 o 
  -7   3   8        0.45       -0.35      2.33 o 
  -6   3   8     1259.68     1146.59     14.38 o 
  -5   3   8        2.03        3.65      1.82 o 
  -4   3   8     1318.98     1248.63     14.96 o 
  -3   3   8       42.65       37.99      2.73 o 
  -2   3   8      953.32      950.70     12.00 o 
  -1   3   8      215.43      199.02      5.09 o 
   0   3   8      515.01      500.12     10.11 o 
   1   3   8       38.58       34.43      3.18 o 
   2   3   8      114.27      112.00      5.28 o 
   3   3   8       41.56       47.24      3.91 o 
   4   3   8      201.73      199.08      8.43 o 
   5   3   8       38.58       30.33      5.17 o 
   6   3   8      161.52      175.57     12.03 o 
 -11   4   8       91.99       96.66     18.57 o 
 -10   4   8        9.78        8.60      4.03 o 
  -9   4   8       38.60       43.39      9.37 o 
  -8   4   8       50.52       60.80      5.72 o 
  -7   4   8      197.88      190.22      7.25 o 
  -6   4   8       10.71       10.62      2.34 o 
  -5   4   8     1221.37     1223.88     14.68 o 
  -4   4   8      689.56      680.58      9.07 o 
  -3   4   8      837.17      821.65     15.30 o 
  -2   4   8       71.56       88.10      4.81 o 
  -1   4   8      179.96      187.32      5.03 o 
   0   4   8       55.10       61.63      4.12 o 
   1   4   8        0.23       -1.35      1.87 o 
   2   4   8        0.27       -1.00      2.14 o 
   3   4   8      357.86      351.64     10.84 o 
   4   4   8      169.41      178.60     10.28 o 
   5   4   8       27.50       25.86      5.10 o 
   6   4   8       13.01        7.49      4.63 o 
 -11   5   8      203.59      214.89     11.64 o 
 -10   5   8        0.01        3.53      4.19 o 
  -9   5   8       43.39       44.64      5.59 o 
  -8   5   8       75.83       69.83      6.07 o 
  -7   5   8      491.46      434.16     11.82 o 
  -6   5   8       27.49       23.29      3.06 o 
  -5   5   8      188.74      182.86      4.87 o 
  -4   5   8       58.22       79.74      4.20 o 
  -3   5   8       27.78       22.99      2.31 o 
  -2   5   8      136.66       97.03      3.64 o 
  -1   5   8      270.42      240.95      5.93 o 
   0   5   8      230.71      202.74      7.25 o 
   1   5   8      163.60      173.59      5.86 o 
   2   5   8       53.06       51.66      3.92 o 
   3   5   8      245.01      251.77      8.52 o 
   4   5   8       14.48       11.64      3.92 o 
   5   5   8        3.62        2.43      4.16 o 
   6   5   8        1.21       -2.30      4.14 o 
 -11   6   8        2.10        7.13      5.77 o 
 -10   6   8        0.77        1.14      4.24 o 
  -9   6   8      218.38      234.01     10.55 o 
  -8   6   8      154.13      166.46      8.75 o 
  -7   6   8      542.95      476.88     13.50 o 
  -6   6   8      108.48       98.42      5.11 o 
  -5   6   8       42.32       41.78      4.13 o 
  -4   6   8     2558.67     2488.06     25.65 o 
  -3   6   8      172.42      180.02      6.06 o 
  -2   6   8      688.58      625.35      9.89 o 
  -1   6   8      366.41      347.07      6.92 o 
   0   6   8      212.45      244.23      6.44 o 
   1   6   8       51.32       55.00      4.06 o 
   2   6   8       71.38       68.54      4.40 o 
   3   6   8       11.53       17.21      3.52 o 
   4   6   8      208.34      211.51      9.02 o 
   5   6   8       17.38       12.95      4.84 o 
 -11   7   8       28.93       16.84      6.59 o 
 -10   7   8      355.75      369.71     13.45 o 
  -9   7   8       44.38       28.05      5.22 o 
  -8   7   8       53.27       58.38      5.94 o 
  -7   7   8      277.53      261.28      9.98 o 
  -6   7   8      194.95      221.97      8.52 o 
  -5   7   8       31.31       33.49      3.48 o 
  -4   7   8       96.97      107.33      4.87 o 
  -3   7   8      284.04      278.11      6.78 o 
  -2   7   8      253.41      270.32      8.97 o 
  -1   7   8        1.45        2.85      1.73 o 
   0   7   8       38.71       36.52      3.01 o 
   1   7   8      223.76      203.63      6.35 o 
   2   7   8       85.21       97.68      4.80 o 
   3   7   8        5.89        4.17      2.86 o 
   4   7   8       29.78       21.34      4.28 o 
   5   7   8       70.96       72.88      7.76 o 
 -10   8   8       33.68       30.47      7.21 o 
  -9   8   8      220.63      229.01     10.80 o 
  -8   8   8        0.00       -3.04      3.14 o 
  -7   8   8        6.76        7.78      3.08 o 
  -6   8   8      177.13      174.93      7.06 o 
  -5   8   8       41.52       45.03      3.59 o 
  -4   8   8     1043.46      978.25     14.32 o 
  -3   8   8      613.38      590.99     10.43 o 
  -2   8   8        0.86        0.49      2.23 o 
  -1   8   8       20.26       20.27      3.42 o 
   0   8   8       55.42       63.89      4.26 o 
   1   8   8       64.09       66.24      5.14 o 
   2   8   8       70.99       72.05      5.42 o 
   3   8   8      176.89      156.98      7.75 o 
   4   8   8       90.47       90.36      7.63 o 
   5   8   8      180.61      178.23     12.44 o 
 -10   9   8      261.74      288.26     14.77 o 
  -9   9   8       28.38       31.10      5.51 o 
  -8   9   8        7.08        2.68      3.76 o 
  -7   9   8      368.48      341.19      9.99 o 
  -6   9   8      287.50      278.16     11.06 o 
  -5   9   8      155.68      166.97      6.12 o 
  -4   9   8       10.17       10.91      2.77 o 
  -3   9   8       28.25       28.38      3.38 o 
  -2   9   8       13.75       17.64      3.35 o 
  -1   9   8        0.33       -2.02      2.02 o 
   0   9   8       16.30       22.65      3.74 o 
   1   9   8        9.95       15.28      3.57 o 
   2   9   8      413.86      436.12     10.61 o 
   3   9   8       22.55       26.88      4.29 o 
   4   9   8        9.63        8.68      3.92 o 
   5   9   8       43.94       28.73      6.15 o 
 -10  10   8        2.91       -4.92      4.92 o 
  -9  10   8        4.33        9.77      4.65 o 
  -8  10   8      116.56      136.13      9.25 o 
  -7  10   8        0.13       -1.34      2.96 o 
  -6  10   8       12.63       14.79      3.28 o 
  -5  10   8       70.74       71.66      4.50 o 
  -4  10   8      723.20      724.92     12.24 o 
  -3  10   8      118.41      132.80      6.00 o 
  -2  10   8      163.64      138.01      6.13 o 
  -1  10   8        0.58        0.72      2.22 o 
   0  10   8       94.29      119.27      8.96 o 
   1  10   8        1.92        5.17      3.74 o 
   2  10   8        4.85        3.02      3.04 o 
   3  10   8        5.74        8.59      3.67 o 
   4  10   8      308.62      304.21     10.86 o 
   5  10   8       47.84       47.93      6.76 o 
 -10  11   8        0.91        4.09      5.44 o 
  -9  11   8       39.04       38.90      9.14 o 
  -8  11   8      265.19      273.57     11.78 o 
  -7  11   8      395.18      386.47     11.10 o 
  -6  11   8       25.54       24.74      4.16 o 
  -5  11   8       27.11       26.81      3.43 o 
  -4  11   8        0.29        1.42      2.48 o 
  -3  11   8       27.48       24.06      3.51 o 
  -2  11   8       13.80        6.69      2.64 o 
  -1  11   8       28.88       25.89      3.42 o 
   0  11   8       11.36        8.33      4.16 o 
   1  11   8       44.08       45.77      5.12 o 
   2  11   8       63.53       61.11      6.01 o 
   3  11   8      319.31      301.83     13.85 o 
   4  11   8        0.18       -2.99      4.40 o 
  -9  12   8       63.31       71.48      6.58 o 
  -8  12   8      196.98      211.06     10.41 o 
  -7  12   8        1.47        4.76      3.45 o 
  -6  12   8       14.69        9.63      3.34 o 
  -5  12   8        2.00        0.64      2.50 o 
  -4  12   8       42.26       39.00      4.11 o 
  -3  12   8        2.43        2.68      2.75 o 
  -2  12   8       53.27       54.77      4.54 o 
  -1  12   8      213.64      231.16      7.75 o 
   0  12   8      174.24      176.56     10.49 o 
   1  12   8      125.37      120.14      7.69 o 
   2  12   8       44.22       42.38      5.44 o 
   3  12   8      172.08      177.84     17.52 o 
   4  12   8      150.80      145.27     11.02 o 
  -9  13   8       16.66       12.15      4.68 o 
  -8  13   8      240.26      246.23     12.45 o 
  -7  13   8        5.86       10.93      3.99 o 
  -6  13   8      219.97      243.72     13.69 o 
  -5  13   8        1.82        6.04      3.09 o 
  -4  13   8        0.38        1.56      2.73 o 
  -3  13   8        2.07        4.68      2.74 o 
  -2  13   8       19.37       16.84      3.34 o 
  -1  13   8      126.60      113.55      6.56 o 
   0  13   8        7.72       14.28      3.76 o 
   1  13   8        8.29       10.85      4.56 o 
   2  13   8      252.00      303.71     13.82 o 
   3  13   8       10.39        1.81      4.82 o 
   4  13   8        2.26       -4.32      9.42 o 
  -8  14   8        0.81       -1.31      4.54 o 
  -7  14   8       20.25       21.64      4.55 o 
  -6  14   8       10.16        9.81      4.12 o 
  -5  14   8        8.50        8.38      3.37 o 
  -4  14   8       15.98        9.61      3.30 o 
  -3  14   8       10.19        7.00      3.07 o 
  -2  14   8       16.57       24.12      3.69 o 
  -1  14   8      102.09       98.61      7.90 o 
   0  14   8       18.26       25.29      5.22 o 
   1  14   8        4.90        3.12      4.15 o 
   2  14   8        8.05       18.39      5.41 o 
   3  14   8        2.04        3.84      5.36 o 
  -8  15   8        4.32        0.99      4.96 o 
  -7  15   8      284.17      267.78     16.32 o 
  -6  15   8       32.13       28.45      4.99 o 
  -5  15   8       10.90        8.54      3.71 o 
  -4  15   8        7.08        2.67      3.58 o 
  -3  15   8       49.54       60.59      6.51 o 
  -2  15   8       11.83       12.55      4.00 o 
  -1  15   8       55.43       48.36      6.44 o 
   0  15   8       20.86       21.58      5.40 o 
   1  15   8       30.64       22.25      5.65 o 
   2  15   8      129.68      119.52     11.68 o 
  -7  16   8        1.05        1.87      5.72 o 
  -6  16   8       15.30       14.13      5.68 o 
  -5  16   8       12.55       13.80      4.90 o 
  -4  16   8      104.50      124.48     13.12 o 
  -3  16   8       59.94       56.60      7.07 o 
  -2  16   8      141.00      129.44     10.03 o 
  -1  16   8        4.03       -1.33      4.04 o 
   0  16   8      578.73      592.48     24.85 o 
   1  16   8       22.59       19.50      6.02 o 
   2  16   8       48.19       50.08      7.61 o 
  -6  17   8        1.91       -0.10      5.06 o 
  -5  17   8       16.94       21.60      5.49 o 
  -4  17   8        0.15        1.43      4.59 o 
  -3  17   8       45.59       62.95     10.18 o 
  -2  17   8        0.03       -3.79      4.25 o 
  -1  17   8       16.81       13.28      7.05 o 
   0  17   8       43.09       52.85      7.48 o 
   1  17   8       46.26       47.51      7.55 o 
  -5  18   8       67.96       74.78      7.57 o 
  -4  18   8       85.15       88.57      9.56 o 
  -3  18   8       14.21       25.06      6.25 o 
  -2  18   8       19.84       12.50      5.40 o 
  -1  18   8       26.25       28.01      7.86 o 
   0  18   8       52.06       80.90     10.46 o 
  -3  19   8       17.08       18.09      8.33 o 
  -2  19   8       87.91       92.07      9.21 o 
 -11   0   9       37.71       61.33     11.27 o 
  -9   0   9      320.59      290.03     12.26 o 
  -7   0   9      483.90      422.45     16.94 o 
  -5   0   9      600.43      579.27     14.13 o 
  -3   0   9      164.34      139.48      7.56 o 
  -1   0   9      506.83      417.92     15.39 o 
   1   0   9       20.02       21.12      6.75 o 
   3   0   9      139.82      153.28      9.16 o 
   5   0   9      414.10      444.69     24.32 o 
 -11   1   9       81.44       98.70     14.36 o 
 -10   1   9      308.14      298.85     10.93 o 
  -9   1   9      302.86      332.88      9.21 o 
  -8   1   9       19.46       19.69      3.36 o 
  -7   1   9       31.65       42.08      3.69 o 
  -6   1   9      422.83      414.81      7.04 o 
  -5   1   9      146.96      123.84      5.95 o 
  -4   1   9      916.36      865.25     13.35 o 
  -3   1   9      821.72      753.28     10.71 o 
  -2   1   9      608.08      612.78      9.05 o 
  -1   1   9      210.46      247.18      9.09 o 
   0   1   9       47.10       38.81      3.84 o 
   1   1   9       12.28        8.68      2.79 o 
   2   1   9      116.86      122.38      5.91 o 
   3   1   9       10.92        8.89      2.91 o 
   4   1   9       29.57       33.29      4.75 o 
   5   1   9        7.40        7.84      4.31 o 
 -11   2   9       54.67       64.40      7.23 o 
 -10   2   9       38.60       35.48      5.24 o 
  -9   2   9       24.98       21.46      4.51 o 
  -8   2   9      842.23      851.63     13.72 o 
  -7   2   9      308.72      256.89      7.25 o 
  -6   2   9       47.12       43.26      2.81 o 
  -5   2   9       31.73       28.98      2.50 o 
  -4   2   9        2.60        0.81      1.79 o 
  -3   2   9        2.44        3.82      1.81 o 
  -2   2   9       22.94       21.29      2.22 o 
  -1   2   9      893.33      852.80     14.46 o 
   0   2   9     1420.06     1338.65     19.94 o 
   1   2   9       31.84       30.55      3.65 o 
   2   2   9       19.47       19.42      3.19 o 
   3   2   9       28.60       26.27      3.83 o 
   4   2   9      145.70      159.26      8.38 o 
   5   2   9       33.96       28.50      5.15 o 
 -11   3   9      132.82      172.60     11.85 o 
 -10   3   9        2.02        1.12      4.24 o 
  -9   3   9      226.74      206.07      9.91 o 
  -8   3   9       12.31       14.29      4.08 o 
  -7   3   9      152.76      159.75      6.68 o 
  -6   3   9       12.87       11.57      2.20 o 
  -5   3   9      397.36      397.89      7.48 o 
  -4   3   9       87.51       83.74      5.16 o 
  -3   3   9     2272.89     2197.77     23.46 o 
  -2   3   9      139.53      142.90      4.43 o 
  -1   3   9      261.05      289.48      9.23 o 
   0   3   9        7.91        7.56      2.62 o 
   1   3   9        8.46        8.84      2.82 o 
   2   3   9        0.02       -1.52      2.44 o 
   3   3   9       67.67       71.10      7.66 o 
   4   3   9        0.83       -0.95      3.53 o 
   5   3   9        5.59        1.51      4.03 o 
 -11   4   9       40.36       33.73      6.50 o 
 -10   4   9       35.06       30.58      5.59 o 
  -9   4   9       36.90       38.79      5.72 o 
  -8   4   9      319.58      288.30     15.35 o 
  -7   4   9       77.62       72.49      4.80 o 
  -6   4   9        8.90        7.28      2.44 o 
  -5   4   9       24.81       20.66      2.57 o 
  -4   4   9        1.40        0.25      1.79 o 
  -3   4   9      219.30      239.94      6.05 o 
  -2   4   9        2.47        2.84      2.15 o 
  -1   4   9      251.61      270.53      9.93 o 
   0   4   9      430.54      403.35      9.51 o 
   1   4   9        0.42        1.12      2.40 o 
   2   4   9       11.05       10.75      2.89 o 
   3   4   9      120.66      118.47      8.82 o 
   4   4   9      159.80      166.29      9.41 o 
   5   4   9       88.17       86.00      8.46 o 
 -11   5   9        1.05       -4.02      5.28 o 
 -10   5   9      288.42      282.12     12.29 o 
  -9   5   9       73.66       73.99      6.82 o 
  -8   5   9        8.20        2.64      3.54 o 
  -7   5   9      287.28      284.86      9.05 o 
  -6   5   9      456.63      433.41     10.20 o 
  -5   5   9      187.37      185.01      5.65 o 
  -4   5   9      329.62      320.05      7.89 o 
  -3   5   9      644.72      609.88      9.50 o 
  -2   5   9      257.46      289.10      9.23 o 
  -1   5   9      203.15      201.08      6.81 o 
   0   5   9       10.07        8.24      2.73 o 
   1   5   9        2.27        1.52      2.45 o 
   2   5   9       28.44       21.96      3.45 o 
   3   5   9      136.26      156.25      7.65 o 
   4   5   9       15.76       16.45      5.19 o 
   5   5   9       36.76       37.38      8.30 o 
 -10   6   9       20.91       22.59      5.72 o 
  -9   6   9      167.50      160.04      9.91 o 
  -8   6   9       11.38       10.95      4.06 o 
  -7   6   9      206.67      202.44      8.23 o 
  -6   6   9       55.40       83.69      6.21 o 
  -5   6   9      111.16      115.62      7.08 o 
  -4   6   9        0.06        0.82      2.03 o 
  -3   6   9      517.56      464.76     11.75 o 
  -2   6   9      358.78      320.55     10.29 o 
  -1   6   9      215.44      183.59     10.26 o 
   0   6   9       18.45       27.32      3.81 o 
   1   6   9       63.65       72.10      4.87 o 
   2   6   9      124.97      129.25      6.81 o 
   3   6   9       85.11       99.58      6.86 o 
   4   6   9       39.25       19.99      5.21 o 
 -10   7   9      137.25      140.37      9.65 o 
  -9   7   9       11.22       14.55      4.70 o 
  -8   7   9       35.77       28.12      4.50 o 
  -7   7   9      109.71      133.26      7.12 o 
  -6   7   9       13.34       16.37      3.39 o 
  -5   7   9      514.73      478.54     11.85 o 
  -4   7   9        1.21        2.22      2.23 o 
  -3   7   9        5.68        5.95      2.31 o 
  -2   7   9      154.28      159.47      6.42 o 
  -1   7   9        0.13        1.76      3.03 o 
   0   7   9       41.22       45.87      4.49 o 
   1   7   9      144.35      144.71      6.43 o 
   2   7   9       53.23       53.25      4.68 o 
   3   7   9       50.36       48.76      5.45 o 
   4   7   9       95.40       95.70     12.65 o 
 -10   8   9       38.71       49.40      7.62 o 
  -9   8   9        0.13        2.61      4.30 o 
  -8   8   9      209.54      213.69      9.36 o 
  -7   8   9      341.08      307.41      9.97 o 
  -6   8   9       47.01       53.56      4.64 o 
  -5   8   9       20.61       25.68      3.25 o 
  -4   8   9      213.16      223.04      9.53 o 
  -3   8   9      283.69      270.98      9.01 o 
  -2   8   9       58.21       50.79      4.45 o 
  -1   8   9      139.31      127.45      7.13 o 
   0   8   9      108.33      109.06      6.90 o 
   1   8   9       53.57       46.98      5.93 o 
   2   8   9       45.48       49.34      4.63 o 
   3   8   9       12.32        8.12      3.96 o 
   4   8   9      178.50      204.72      9.72 o 
 -10   9   9       39.94       41.62      6.68 o 
  -9   9   9      146.12      137.47      8.26 o 
  -8   9   9        0.82       -1.07      3.45 o 
  -7   9   9       67.07       79.16      6.01 o 
  -6   9   9        5.66        6.70      3.02 o 
  -5   9   9      242.15      245.26      7.73 o 
  -4   9   9       91.46      115.79      5.54 o 
  -3   9   9      571.93      576.65     11.93 o 
  -2   9   9       54.56       62.97      4.67 o 
  -1   9   9       22.36       17.26      3.82 o 
   0   9   9       10.46        9.37      3.65 o 
   1   9   9       17.43       26.02      4.16 o 
   2   9   9      145.19      159.16      8.15 o 
   3   9   9        7.47        7.11      4.46 o 
   4   9   9        2.00        1.79      4.81 o 
  -9  10   9      127.47      153.28      8.74 o 
  -8  10   9       25.62       22.12      4.47 o 
  -7  10   9       30.15       32.59      4.62 o 
  -6  10   9       35.11       28.40      4.04 o 
  -5  10   9       28.63       21.12      3.37 o 
  -4  10   9        1.27        4.58      2.87 o 
  -3  10   9      758.91      752.32     15.06 o 
  -2  10   9       39.21       43.68      4.25 o 
  -1  10   9       68.72       84.25      6.29 o 
   0  10   9        0.52        1.01      3.49 o 
   1  10   9      272.95      282.72     12.24 o 
   2  10   9       30.58       36.84      5.06 o 
   3  10   9      116.75      116.80      9.81 o 
  -9  11   9       47.56       47.38      6.96 o 
  -8  11   9       32.78       37.91      5.28 o 
  -7  11   9       62.18       71.65      5.98 o 
  -6  11   9      396.46      354.80     12.09 o 
  -5  11   9       67.49       76.66      4.97 o 
  -4  11   9      104.31      100.72      5.99 o 
  -3  11   9       23.55       18.99      3.59 o 
  -2  11   9        3.37        9.12      5.67 o 
  -1  11   9        2.62       -1.34      3.11 o 
   0  11   9        4.35        1.06      3.21 o 
   1  11   9      129.16      164.23      8.98 o 
   2  11   9       82.13       71.37      9.07 o 
   3  11   9       21.18       20.60      5.44 o 
  -9  12   9       13.50        3.91      5.22 o 
  -8  12   9        6.64        5.31      4.04 o 
  -7  12   9      129.59      133.18      7.88 o 
  -6  12   9       47.39       33.65      4.49 o 
  -5  12   9       98.57      102.73      6.31 o 
  -4  12   9      252.56      263.31      8.87 o 
  -3  12   9      282.06      286.12     14.09 o 
  -2  12   9       78.80       66.22      5.81 o 
  -1  12   9       19.03       12.34      3.85 o 
   0  12   9       17.42       27.30      4.65 o 
   1  12   9       93.77      101.35     12.22 o 
   2  12   9      101.13       95.48      9.39 o 
   3  12   9       24.01       27.88      6.92 o 
  -8  13   9       51.77       60.65      6.21 o 
  -7  13   9       44.02       40.52      5.98 o 
  -6  13   9        7.17        6.21      3.98 o 
  -5  13   9       30.44       31.06      4.61 o 
  -4  13   9        4.18        4.96      3.23 o 
  -3  13   9       72.27       65.94      5.32 o 
  -2  13   9        4.67       -1.73      3.28 o 
  -1  13   9       10.71       10.89      4.01 o 
   0  13   9        2.63        7.78      4.68 o 
   1  13   9      205.20      210.28     14.79 o 
   2  13   9       52.42       45.93      7.31 o 
  -8  14   9       28.28       27.05      6.70 o 
  -7  14   9       40.32       43.79      5.32 o 
  -6  14   9      195.47      200.00      9.65 o 
  -5  14   9        0.64        1.31      3.48 o 
  -4  14   9       74.23       75.90      6.51 o 
  -3  14   9      334.86      375.73     12.23 o 
  -2  14   9      118.71      108.15      8.90 o 
  -1  14   9      117.93      105.09      8.98 o 
   0  14   9       99.74       82.58      8.25 o 
   1  14   9       16.96       16.18      5.81 o 
   2  14   9        5.58        5.65      5.73 o 
  -7  15   9        0.66       -1.64      4.65 o 
  -6  15   9      237.52      272.98     14.36 o 
  -5  15   9       21.35       19.11      4.95 o 
  -4  15   9        2.38        1.03      4.04 o 
  -3  15   9       52.28       60.75      7.24 o 
  -2  15   9        3.66        0.66      4.38 o 
  -1  15   9       39.57       36.87      6.42 o 
   0  15   9        9.30        4.79      4.98 o 
   1  15   9       34.75       34.95      7.01 o 
  -6  16   9        6.53        7.29      6.64 o 
  -5  16   9        9.04       14.86      5.90 o 
  -4  16   9        0.07       -2.55      4.64 o 
  -3  16   9      152.90      156.81     10.04 o 
  -2  16   9       31.48       33.53      7.69 o 
  -1  16   9       46.79       37.04      9.41 o 
   0  16   9        0.71        2.80      5.08 o 
  -5  17   9        4.87        7.00      6.61 o 
  -4  17   9        5.18        7.86      5.97 o 
  -3  17   9       45.08       38.77      8.41 o 
  -2  17   9       35.91       40.75      8.28 o 
  -1  17   9       15.32       15.46      7.25 o 
 -10   0  10        6.04        7.88      6.31 o 
  -8   0  10     1320.85     1420.94     27.33 o 
  -6   0  10       76.51       60.62      5.17 o 
  -4   0  10      825.54      714.15     15.62 o 
  -2   0  10       37.06       55.29      7.53 o 
   0   0  10      619.94      627.13     18.29 o 
   2   0  10      106.13      114.16      9.80 o 
   4   0  10       78.94       79.36      9.80 o 
 -10   1  10       42.05       48.55      6.47 o 
  -9   1  10      182.63      191.27      8.27 o 
  -8   1  10        4.83        7.50      3.45 o 
  -7   1  10      127.83      123.27      5.41 o 
  -6   1  10      175.22      165.38      5.35 o 
  -5   1  10      437.19      403.79      8.31 o 
  -4   1  10        0.66       -0.38      2.00 o 
  -3   1  10      137.51      136.05      4.64 o 
  -2   1  10       39.13       37.35      3.82 o 
  -1   1  10      337.88      329.27      8.89 o 
   0   1  10        7.54       13.59      3.14 o 
   1   1  10       42.38       32.37      4.19 o 
   2   1  10       32.78       41.84      4.77 o 
   3   1  10       19.72       21.39      5.44 o 
   4   1  10        5.91        7.37      4.71 o 
 -10   2  10        0.01       -2.46      4.59 o 
  -9   2  10       98.06       86.37      6.82 o 
  -8   2  10      336.90      327.43      9.76 o 
  -7   2  10      158.15      166.83      7.60 o 
  -6   2  10       43.84       29.41      3.35 o 
  -5   2  10      212.22      192.22      5.74 o 
  -4   2  10      332.65      335.68      7.30 o 
  -3   2  10        9.86        6.72      2.11 o 
  -2   2  10       49.47       45.58      4.05 o 
  -1   2  10       65.71       53.33      4.48 o 
   0   2  10       25.54       40.51      4.21 o 
   1   2  10      218.11      226.84      9.27 o 
   2   2  10      175.28      198.15     12.17 o 
   3   2  10       76.05       65.21      6.57 o 
   4   2  10       25.16       27.32      5.61 o 
 -10   3  10      394.39      449.75     13.39 o 
  -9   3  10       88.17       88.35      6.82 o 
  -8   3  10        7.48        8.08      3.21 o 
  -7   3  10      168.39      153.66      6.49 o 
  -6   3  10     1307.30     1242.28     16.94 o 
  -5   3  10        8.39        7.51      2.30 o 
  -4   3  10       63.72       56.39      3.46 o 
  -3   3  10      248.25      232.43      5.96 o 
  -2   3  10      228.82      230.54     10.72 o 
  -1   3  10      203.92      195.19      7.35 o 
   0   3  10       29.14       15.55      3.45 o 
   1   3  10        0.16        1.62      3.19 o 
   2   3  10      157.16      148.48      7.66 o 
   3   3  10       11.24        9.93      3.94 o 
   4   3  10        1.37       -5.55      5.55 o 
 -10   4  10        1.65        6.99      4.51 o 
  -9   4  10      260.90      266.63     10.62 o 
  -8   4  10      143.55      155.21      7.99 o 
  -7   4  10      256.25      264.52      8.55 o 
  -6   4  10       13.41       15.88      3.51 o 
  -5   4  10       91.59       88.49      4.65 o 
  -4   4  10       67.62       79.74      4.32 o 
  -3   4  10      111.85      107.50      4.63 o 
  -2   4  10      265.39      261.81     14.61 o 
  -1   4  10       55.01       63.15      5.51 o 
   0   4  10      108.15      103.07      6.88 o 
   1   4  10      213.63      194.40     12.04 o 
   2   4  10       12.30        9.48      4.03 o 
   3   4  10       90.08       97.90      8.67 o 
 -10   5  10       69.58       74.32      7.71 o 
  -9   5  10      114.00      110.27      7.60 o 
  -8   5  10       17.69       20.07      4.22 o 
  -7   5  10       71.58       67.19      5.00 o 
  -6   5  10      204.58      197.43      7.85 o 
  -5   5  10      123.37      126.24      5.65 o 
  -4   5  10       52.31       42.70      3.77 o 
  -3   5  10      112.77      123.02      5.66 o 
  -2   5  10       13.65       11.54      3.19 o 
  -1   5  10      157.65      150.85      8.00 o 
   0   5  10        3.03        3.65      3.11 o 
   1   5  10        6.13        8.80      4.29 o 
   2   5  10        3.54        5.12      3.58 o 
   3   5  10      225.40      226.08     10.74 o 
 -10   6  10      125.34      142.68     10.04 o 
  -9   6  10       87.30      117.68      7.72 o 
  -8   6  10      313.07      329.24     10.75 o 
  -7   6  10       14.54       12.78      3.36 o 
  -6   6  10       10.74        6.04      3.00 o 
  -5   6  10        1.76       -0.14      2.37 o 
  -4   6  10      214.06      197.25      6.68 o 
  -3   6  10      129.70      125.83      7.19 o 
  -2   6  10       21.25       19.71      3.55 o 
  -1   6  10        0.34       -2.07      2.83 o 
   0   6  10      130.37      162.82     11.68 o 
   1   6  10       13.88        4.89      4.03 o 
   2   6  10      213.68      231.30     10.70 o 
   3   6  10       10.01        5.55      4.67 o 
 -10   7  10       77.45       85.01      9.01 o 
  -9   7  10        0.88        0.34      3.69 o 
  -8   7  10        0.64        5.71      3.59 o 
  -7   7  10      325.70      324.72     11.74 o 
  -6   7  10        2.54       -0.78      2.70 o 
  -5   7  10      252.77      227.11      7.38 o 
  -4   7  10       38.59       35.10      3.65 o 
  -3   7  10       57.42       69.01      5.77 o 
  -2   7  10      607.53      628.79     14.57 o 
  -1   7  10       43.03       30.37      4.20 o 
   0   7  10        0.01        1.32      2.97 o 
   1   7  10       69.40       78.31      9.63 o 
   2   7  10      118.47      167.41      9.82 o 
   3   7  10        2.17       -0.99      4.74 o 
  -9   8  10       60.48       55.56      6.16 o 
  -8   8  10      114.24       95.17      6.87 o 
  -7   8  10       67.23       66.49      5.22 o 
  -6   8  10        2.09       -1.64      2.79 o 
  -5   8  10       30.84       40.04      4.09 o 
  -4   8  10       58.00       53.39      4.24 o 
  -3   8  10        0.18        0.61      3.27 o 
  -2   8  10      147.50      159.43      8.35 o 
  -1   8  10        0.16        0.24      3.12 o 
   0   8  10      101.87      116.75      7.12 o 
   1   8  10      250.96      283.98     11.41 o 
   2   8  10      135.07      159.13      9.70 o 
   3   8  10       10.61       10.40      5.33 o 
  -9   9  10       67.13       79.33      6.96 o 
  -8   9  10        0.12       -3.53      3.53 o 
  -7   9  10        0.44        0.21      3.25 o 
  -6   9  10      129.70      123.66      7.18 o 
  -5   9  10      199.68      191.67      7.20 o 
  -4   9  10      146.49      160.62     10.18 o 
  -3   9  10      220.78      208.60      9.20 o 
  -2   9  10      295.17      291.72     11.08 o 
  -1   9  10       62.01       86.27      6.55 o 
   0   9  10       12.98       14.24      4.30 o 
   1   9  10        0.09       -1.57      3.69 o 
   2   9  10      210.33      207.33     10.96 o 
  -9  10  10        0.72        3.33      4.38 o 
  -8  10  10        7.33       -2.01      3.84 o 
  -7  10  10       37.64       39.69      4.86 o 
  -6  10  10       28.67       35.09      4.64 o 
  -5  10  10       68.59       78.66      5.37 o 
  -4  10  10       94.95      116.56      6.64 o 
  -3  10  10        1.66        2.08      3.30 o 
  -2  10  10       50.43       54.88      5.54 o 
  -1  10  10       16.00       14.31      4.06 o 
   0  10  10      162.27      191.89     10.06 o 
   1  10  10       14.13       12.66      4.41 o 
   2  10  10        0.10       -2.10      4.26 o 
  -8  11  10       17.00       12.76      4.67 o 
  -7  11  10       86.05       80.39      6.35 o 
  -6  11  10        8.12        8.65      3.63 o 
  -5  11  10        0.07        2.45      3.34 o 
  -4  11  10       59.96       67.17      9.12 o 
  -3  11  10       27.80       24.69      7.22 o 
  -2  11  10       58.53       58.99      6.01 o 
  -1  11  10       82.27       78.88      7.28 o 
   0  11  10        2.68        8.31      4.24 o 
   1  11  10        0.03        2.27      4.07 o 
   2  11  10       38.66       43.00      6.55 o 
  -8  12  10       17.80       14.27      4.87 o 
  -7  12  10        5.20       10.71      4.22 o 
  -6  12  10      143.62      145.31      7.92 o 
  -5  12  10        1.56        5.23      3.60 o 
  -4  12  10       28.76       33.02      4.75 o 
  -3  12  10       82.15       85.37      6.79 o 
  -2  12  10       98.54      112.38      7.63 o 
  -1  12  10        0.20       -1.36      3.66 o 
   0  12  10      108.81      132.16     13.26 o 
   1  12  10      139.75      125.62     10.44 o 
  -7  13  10       11.88        9.19      4.64 o 
  -6  13  10      159.12      187.75     10.65 o 
  -5  13  10       40.43       54.87      8.63 o 
  -4  13  10      155.09      147.77      9.24 o 
  -3  13  10       76.78       76.44     10.23 o 
  -2  13  10      878.16      903.60     24.78 o 
  -1  13  10       45.62       60.23     15.00 o 
   0  13  10        1.62        1.64      4.86 o 
  -6  14  10        5.59        3.66      4.50 o 
  -5  14  10       45.10       54.29      7.02 o 
  -4  14  10       12.42        9.74      5.34 o 
  -3  14  10       24.59       24.30      5.83 o 
  -2  14  10       82.53      103.61      9.37 o 
  -1  14  10       14.28        9.74      5.37 o 
   0  14  10       42.98       37.93      7.22 o 
  -5  15  10      127.35      115.91     14.05 o 
  -4  15  10        1.41        3.05      4.88 o 
  -3  15  10        6.97        0.86      6.34 o 
  -2  15  10      246.71      273.53     16.94 o 
  -1  15  10       76.36       85.71     10.99 o 
  -9   0  11        0.24        3.24      4.65 o 
  -7   0  11      157.81      147.40      9.33 o 
  -5   0  11      148.26      138.52      8.12 o 
  -3   0  11      118.07      109.39     11.46 o 
  -1   0  11      732.49      735.55     20.74 o 
   1   0  11       50.23       50.69      7.48 o 
 -10   1  11      170.56      164.43     10.43 o 
  -9   1  11      209.55      258.90     12.65 o 
  -8   1  11       83.76       86.88      5.53 o 
  -7   1  11       30.44       33.36      3.82 o 
  -6   1  11       92.74       90.33      5.07 o 
  -5   1  11      324.67      320.22      7.80 o 
  -4   1  11       11.13        7.10      2.95 o 
  -3   1  11       15.12       16.37      3.74 o 
  -2   1  11      106.69      108.10      6.12 o 
  -1   1  11      109.35      125.64      6.75 o 
   0   1  11      378.75      385.61     11.79 o 
   1   1  11       52.05       39.35      5.04 o 
   2   1  11        3.80        3.39      3.92 o 
 -10   2  11        1.13        6.44     10.05 o 
  -9   2  11        0.33       -0.50      3.81 o 
  -8   2  11       51.56       36.12      4.45 o 
  -7   2  11       75.17       71.82      4.88 o 
  -6   2  11       20.87       17.29      3.42 o 
  -5   2  11        4.36        0.70      2.46 o 
  -4   2  11      182.54      160.89      7.22 o 
  -3   2  11        8.53        1.64      2.71 o 
  -2   2  11       52.58       61.84      4.91 o 
  -1   2  11       14.88        8.80      3.67 o 
   0   2  11       37.09       41.43      6.70 o 
   1   2  11       53.26       68.32      6.67 o 
   2   2  11        8.97       10.66      5.26 o 
  -9   3  11      344.85      331.05     11.79 o 
  -8   3  11       55.14       55.19      4.81 o 
  -7   3  11      199.47      228.80      7.86 o 
  -6   3  11       53.24       56.16      4.67 o 
  -5   3  11      355.32      363.14      8.46 o 
  -4   3  11       32.71       29.49      3.64 o 
  -3   3  11        4.39        0.80      3.11 o 
  -2   3  11        0.00        1.11      3.02 o 
  -1   3  11      361.24      347.91     12.12 o 
   0   3  11       55.64       68.62      6.62 o 
   1   3  11        7.80        5.69      5.14 o 
   2   3  11        3.49        3.72      4.80 o 
  -9   4  11       17.20       15.97      4.48 o 
  -8   4  11       13.59        9.78      3.52 o 
  -7   4  11       70.91       78.30      5.21 o 
  -6   4  11        0.01       -0.77      2.71 o 
  -5   4  11       20.69       27.87      3.55 o 
  -4   4  11       17.48       17.56      3.19 o 
  -3   4  11       45.20       54.80      5.13 o 
  -2   4  11       73.78       67.44      5.91 o 
  -1   4  11        3.78       10.46      3.73 o 
   0   4  11       31.21       25.21      6.00 o 
   1   4  11      106.68      125.97      8.55 o 
   2   4  11       67.82       75.81      8.27 o 
  -9   5  11      115.49      132.73      7.70 o 
  -8   5  11       65.82       57.56      4.84 o 
  -7   5  11       95.37       86.41      6.52 o 
  -6   5  11      130.59      132.51      6.69 o 
  -5   5  11        0.40       -0.62      3.37 o 
  -4   5  11      113.32      118.58      5.94 o 
  -3   5  11        1.83        0.42      2.93 o 
  -2   5  11      130.85      123.96      7.15 o 
  -1   5  11        0.70       -0.41      3.08 o 
   0   5  11       79.69       87.77      7.14 o 
   1   5  11      173.01      184.40     10.03 o 
   2   5  11       35.97       32.34      6.31 o 
  -9   6  11       57.45       59.80      6.36 o 
  -8   6  11        6.01        7.87      3.46 o 
  -7   6  11      108.05       96.83      5.79 o 
  -6   6  11       13.94       10.46      3.69 o 
  -5   6  11        0.00        1.89      2.88 o 
  -4   6  11       32.45       35.61      4.05 o 
  -3   6  11      183.71      208.84      8.84 o 
  -2   6  11       18.51       20.26      4.04 o 
  -1   6  11        6.09        4.56      3.54 o 
   0   6  11       28.89       30.03      4.73 o 
   1   6  11       74.18       81.40      8.69 o 
   2   6  11        1.93        8.28      5.58 o 
  -9   7  11      151.52      189.54      9.77 o 
  -8   7  11       71.75       75.05      5.94 o 
  -7   7  11        0.77        1.63      3.51 o 
  -6   7  11      222.43      243.40     13.56 o 
  -5   7  11      440.45      448.74     10.27 o 
  -4   7  11       13.93       12.66      3.96 o 
  -3   7  11        0.13       -1.56      3.20 o 
  -2   7  11        0.28       -0.10      3.15 o 
  -1   7  11       85.88       95.65      7.34 o 
   0   7  11        7.97        5.07      3.85 o 
   1   7  11      158.83      163.10      9.30 o 
  -8   8  11       58.46       61.13      5.62 o 
  -7   8  11       41.86       37.28      4.95 o 
  -6   8  11        5.41        7.42      3.66 o 
  -5   8  11        0.14        0.60      3.19 o 
  -4   8  11       94.33       91.51      6.94 o 
  -3   8  11        0.54        2.50      3.49 o 
  -2   8  11       16.63       17.91      4.21 o 
  -1   8  11       20.34       21.66      4.49 o 
   0   8  11       36.98       48.35      6.35 o 
   1   8  11        0.50       -2.63      4.32 o 
  -8   9  11       16.79       17.09      4.44 o 
  -7   9  11       26.12       36.08      5.07 o 
  -6   9  11       15.84       17.06      4.09 o 
  -5   9  11      189.03      210.36     12.57 o 
  -4   9  11      100.70      112.20      9.64 o 
  -3   9  11        0.29        0.41      3.57 o 
  -2   9  11       53.47       69.73      6.51 o 
  -1   9  11       68.39       69.57      6.36 o 
   0   9  11       21.37       10.70      4.78 o 
   1   9  11        0.52        0.68      4.26 o 
  -7  10  11       84.31       83.66      6.61 o 
  -6  10  11        1.10        2.33      3.80 o 
  -5  10  11       28.23       24.33      5.42 o 
  -4  10  11       30.63       23.91      4.86 o 
  -3  10  11      175.25      180.61     11.03 o 
  -2  10  11        2.95        3.79      4.01 o 
  -1  10  11      145.54      119.27      7.79 o 
   0  10  11        0.06       -3.46      3.91 o 
  -7  11  11       12.62        4.48      4.06 o 
  -6  11  11      304.90      315.41     12.49 o 
  -5  11  11       98.79      123.32      9.26 o 
  -4  11  11      195.49      204.17      9.93 o 
  -3  11  11        4.18       -0.43      3.87 o 
  -2  11  11        3.65        6.92      4.15 o 
  -1  11  11       24.23       25.95      5.34 o 
   0  11  11        2.45       -1.94      6.12 o 
  -6  12  11       26.83       33.55      5.79 o 
  -5  12  11       34.30       30.77      5.92 o 
  -4  12  11        0.01        2.03      4.14 o 
  -3  12  11      494.12      525.80     14.83 o 
  -2  12  11       22.63       24.31      5.40 o 
  -1  12  11       77.02       72.23     12.63 o 
  -5  13  11      252.79      268.38     23.17 o 
  -4  13  11      125.28      120.90     10.57 o 
  -3  13  11       10.33        9.95      5.59 o 
  -2  13  11      115.72      120.98     12.47 o 
  -8   0  12       85.38      107.94     10.46 o 
  -6   0  12       77.36       77.91     18.38 o 
  -4   0  12       87.42       76.52     15.48 o 
  -2   0  12       62.98       74.06     11.07 o 
   0   0  12       45.99       42.75      9.73 o 
  -8   1  12      114.55       99.78      7.55 o 
  -7   1  12       97.00      116.63      6.73 o 
  -6   1  12        6.86        5.13      4.25 o 
  -5   1  12       62.26       51.72      5.76 o 
  -4   1  12       68.60       74.22      7.16 o 
  -3   1  12       71.85       74.72      7.46 o 
  -2   1  12        0.35       -1.41      3.44 o 
  -1   1  12       10.90        7.14      4.22 o 
   0   1  12      182.04      169.31     11.16 o 
  -8   2  12       69.34       78.67      6.04 o 
  -7   2  12       31.80       30.00      4.39 o 
  -6   2  12        5.04       10.43      3.73 o 
  -5   2  12       97.76       97.93      7.40 o 
  -4   2  12        6.97        6.30      3.92 o 
  -3   2  12       73.36       42.90      7.98 o 
  -2   2  12      105.99      109.37      7.62 o 
  -1   2  12      424.77      459.18     20.74 o 
   0   2  12       35.85       40.40      6.03 o 
  -8   3  12      427.31      531.40     12.72 o 
  -7   3  12        5.91        2.83      3.50 o 
  -6   3  12        0.35        0.71      3.37 o 
  -5   3  12       10.74        9.46      4.06 o 
  -4   3  12      520.85      516.21     22.51 o 
  -3   3  12       13.59        2.67      4.40 o 
  -2   3  12        1.12        0.33      3.69 o 
  -1   3  12       85.13      110.12      8.00 o 
   0   3  12      130.54      149.73     11.79 o 
  -8   4  12       32.61       30.77      4.75 o 
  -7   4  12       86.39       89.50      5.82 o 
  -6   4  12       48.04       47.52      5.33 o 
  -5   4  12        5.61        8.30      4.06 o 
  -4   4  12      204.00      230.15      9.59 o 
  -3   4  12       13.42       10.06      3.89 o 
  -2   4  12       11.61        9.43      4.18 o 
  -1   4  12       12.08       17.07      5.27 o 
   0   4  12        0.01        4.53      4.61 o 
  -8   5  12       14.42       18.67      4.27 o 
  -7   5  12        6.07        7.64      3.62 o 
  -6   5  12       23.69       20.55      4.43 o 
  -5   5  12        0.90       -3.43      3.43 o 
  -4   5  12       41.23       55.79      6.47 o 
  -3   5  12        6.89        9.39      3.89 o 
  -2   5  12       27.36       27.64      4.96 o 
  -1   5  12      205.82      220.50     10.04 o 
   0   5  12        2.54        1.37      4.56 o 
  -8   6  12       95.31      120.29      8.39 o 
  -7   6  12       11.05       15.10      4.18 o 
  -6   6  12        7.24        7.11      4.00 o 
  -5   6  12       19.49       25.30      5.22 o 
  -4   6  12       30.34       32.35      4.96 o 
  -3   6  12       98.96       99.69      7.09 o 
  -2   6  12       94.63      113.46      7.72 o 
  -1   6  12       12.59        5.27      4.34 o 
   0   6  12       59.70       54.79      8.40 o 
  -7   7  12       23.31       22.40      4.48 o 
  -6   7  12       74.57       79.42      6.44 o 
  -5   7  12       73.45       74.14      6.89 o 
  -4   7  12      328.13      371.61     12.36 o 
  -3   7  12       28.40       33.73      5.74 o 
  -2   7  12      250.56      299.05     11.29 o 
  -1   7  12        0.06        0.08      4.06 o 
  -7   8  12       57.36       52.95      6.20 o 
  -6   8  12       65.63       63.55      5.99 o 
  -5   8  12        1.24        4.02      4.26 o 
  -4   8  12       35.03       30.97      5.07 o 
  -3   8  12       26.67       24.38      4.84 o 
  -2   8  12      136.68      145.13      8.62 o 
  -1   8  12       14.21       13.48      4.86 o 
  -6   9  12        0.03       -2.89      5.14 o 
  -5   9  12        9.05       14.43      5.18 o 
  -4   9  12      113.23      133.90      8.22 o 
  -3   9  12        5.03        0.99      4.07 o 
  -2   9  12      240.15      268.03     11.01 o 
  -5  10  12       88.11      118.68      9.70 o 
  -4  10  12      178.07      190.86     10.41 o 
  -3  10  12        0.15       -3.93      3.93 o 
  -5   0  13      322.30      330.12     21.37 o 
  -3   0  13      172.32      202.38     17.38 o 
  -6   1  13        0.20        3.63      4.79 o 
  -5   1  13       23.06       21.24      6.69 o 
  -4   1  13        9.69       13.36      5.52 o 
  -3   1  13       51.16       34.84      6.76 o 
  -2   1  13       48.63       54.72      7.85 o 
  -6   2  13       57.71       51.00      7.35 o 
  -5   2  13      108.56       94.14      9.09 o 
  -4   2  13       92.74       95.68      9.35 o 
  -3   2  13       24.10       19.36      5.85 o 
  -6   3  13        7.51        6.92      4.61 o 
  -5   3  13       12.34       14.79      5.07 o 
  -4   3  13        0.77       -1.89      3.99 o 
  -3   3  13      184.32      205.04     11.22 o 
  -5   4  13       55.87       56.29      6.83 o 
  -4   4  13       21.46       18.37      5.25 o 
  -3   4  13      242.13      272.79     12.64 o 
  -5   5  13       86.77       69.89     10.67 o 
  -4   5  13       64.29       66.45      8.31 o 
                                                 
